# Supplementary material for: Data science enabled discovery of a highly soluble 2,2′-bipyrimidine anolyte for application in a flow battery
Source: Chem Sci. 2023 Nov 2;14(47):13734–42. doi: 10.1039/d3sc04084d (PMC10699568; doi:10.1039/d3sc04084d)
Supplement: SC-014-D3SC04084D-s002 [file SC-014-D3SC04084D-s002.zip]

Archive with 740 entries (739 files):
- Solubility Modeling XYZ/
- Solubility Modeling XYZ/4aF_20.xyz
- Solubility Modeling XYZ/4p_9.xyz
- Solubility Modeling XYZ/4g_4.xyz
- Solubility Modeling XYZ/4v_37.xyz
- Solubility Modeling XYZ/4v_23.xyz
- Solubility Modeling XYZ/4e_6.xyz
- Solubility Modeling XYZ/4z_2.xyz
- Solubility Modeling XYZ/4v_142.xyz
- Solubility Modeling XYZ/4z_23.xyz
- Solubility Modeling XYZ/4s_13.xyz
- Solubility Modeling XYZ/4aD_31.xyz
- Solubility Modeling XYZ/4aD_25.xyz
- Solubility Modeling XYZ/4b_36.xyz
- Solubility Modeling XYZ/4b_22.xyz
- Solubility Modeling XYZ/4aD_19.xyz
- Solubility Modeling XYZ/4a_2.xyz
- Solubility Modeling XYZ/4a_3.xyz
- Solubility Modeling XYZ/4aD_18.xyz
- Solubility Modeling XYZ/4b_23.xyz
- Solubility Modeling XYZ/4b_37.xyz
- Solubility Modeling XYZ/4x_1.xyz
- Solubility Modeling XYZ/4aD_24.xyz
- Solubility Modeling XYZ/4aD_30.xyz
- Solubility Modeling XYZ/4c_1.xyz
- Solubility Modeling XYZ/4s_12.xyz
- Solubility Modeling XYZ/4v_143.xyz
- Solubility Modeling XYZ/4z_22.xyz
- Solubility Modeling XYZ/4z_3.xyz
- Solubility Modeling XYZ/4e_7.xyz
- Solubility Modeling XYZ/4k_8.xyz
- Solubility Modeling XYZ/4v_22.xyz
- Solubility Modeling XYZ/4v_36.xyz
- Solubility Modeling XYZ/4g_5.xyz
- Solubility Modeling XYZ/4p_8.xyz
- Solubility Modeling XYZ/4aF_21.xyz
- Solubility Modeling XYZ/4aF_23.xyz
- Solubility Modeling XYZ/4i_8.xyz
- Solubility Modeling XYZ/4i_14.xyz
- Solubility Modeling XYZ/4g_7.xyz
- Solubility Modeling XYZ/4v_20.xyz
- Solubility Modeling XYZ/4v_34.xyz
- Solubility Modeling XYZ/4x_19.xyz
- Solubility Modeling XYZ/4r_8.xyz
- Solubility Modeling XYZ/4e_5.xyz
- Solubility Modeling XYZ/4z_1.xyz
- Solubility Modeling XYZ/4s_10.xyz
- Solubility Modeling XYZ/4z_34.xyz
- Solubility Modeling XYZ/4z_20.xyz
- Solubility Modeling XYZ/4v_141.xyz
- Solubility Modeling XYZ/4c_3.xyz
- Solubility Modeling XYZ/4aD_26.xyz
- Solubility Modeling XYZ/4x_3.xyz
- Solubility Modeling XYZ/4e_14.xyz
- Solubility Modeling XYZ/4aD_32.xyz
- Solubility Modeling XYZ/4b_21.xyz
- Solubility Modeling XYZ/4b_35.xyz
- Solubility Modeling XYZ/4a_1.xyz
- Solubility Modeling XYZ/4b_34.xyz
- Solubility Modeling XYZ/4b_20.xyz
- Solubility Modeling XYZ/4aD_33.xyz
- Solubility Modeling XYZ/4x_2.xyz
- Solubility Modeling XYZ/4aD_27.xyz
- Solubility Modeling XYZ/4c_2.xyz
- Solubility Modeling XYZ/4z_21.xyz
- Solubility Modeling XYZ/4v_140.xyz
- Solubility Modeling XYZ/4s_11.xyz
- Solubility Modeling XYZ/4z_35.xyz
- Solubility Modeling XYZ/4e_4.xyz
- Solubility Modeling XYZ/4r_9.xyz
- Solubility Modeling XYZ/4x_18.xyz
- Solubility Modeling XYZ/4v_35.xyz
- Solubility Modeling XYZ/4v_21.xyz
- Solubility Modeling XYZ/4g_6.xyz
- Solubility Modeling XYZ/4i_9.xyz
- Solubility Modeling XYZ/4i_15.xyz
- Solubility Modeling XYZ/4n_20.xyz
- Solubility Modeling XYZ/4aF_22.xyz
- Solubility Modeling XYZ/4i_11.xyz
- Solubility Modeling XYZ/4n_18.xyz
- Solubility Modeling XYZ/4aF_26.xyz
- Solubility Modeling XYZ/4g_2.xyz
- Solubility Modeling XYZ/4v_19.xyz
- Solubility Modeling XYZ/4x_20.xyz
- Solubility Modeling XYZ/4v_25.xyz
- Solubility Modeling XYZ/4v_31.xyz
- Solubility Modeling XYZ/4m_9.xyz
- Solubility Modeling XYZ/4z_31.xyz
- Solubility Modeling XYZ/4s_15.xyz
- Solubility Modeling XYZ/4v_144.xyz
- Solubility Modeling XYZ/4z_25.xyz
- Solubility Modeling XYZ/4z_4.xyz
- Solubility Modeling XYZ/4z_19.xyz
- Solubility Modeling XYZ/4c_6.xyz
- Solubility Modeling XYZ/4aE_8.xyz
- Solubility Modeling XYZ/4b_24.xyz
- Solubility Modeling XYZ/4b_30.xyz
- Solubility Modeling XYZ/4e_11.xyz
- Solubility Modeling XYZ/4aD_23.xyz
- Solubility Modeling XYZ/4x_6.xyz
- Solubility Modeling XYZ/4b_18.xyz
- Solubility Modeling XYZ/4a_4.xyz
- Solubility Modeling XYZ/4v_9.xyz
- Solubility Modeling XYZ/4v_8.xyz
- Solubility Modeling XYZ/4a_5.xyz
- Solubility Modeling XYZ/4e_10.xyz
- Solubility Modeling XYZ/4b_19.xyz
- Solubility Modeling XYZ/4x_7.xyz
- Solubility Modeling XYZ/4aD_22.xyz
- Solubility Modeling XYZ/4b_31.xyz
- Solubility Modeling XYZ/4b_25.xyz
- Solubility Modeling XYZ/4aE_9.xyz
- Solubility Modeling XYZ/4c_7.xyz
- Solubility Modeling XYZ/4z_18.xyz
- Solubility Modeling XYZ/4z_5.xyz
- Solubility Modeling XYZ/4v_145.xyz
- Solubility Modeling XYZ/4z_24.xyz
- Solubility Modeling XYZ/4z_30.xyz
- Solubility Modeling XYZ/4m_8.xyz
- Solubility Modeling XYZ/4s_14.xyz
- Solubility Modeling XYZ/4e_1.xyz
- Solubility Modeling XYZ/4v_30.xyz
- Solubility Modeling XYZ/4v_24.xyz
- Solubility Modeling XYZ/4x_21.xyz
- Solubility Modeling XYZ/4v_18.xyz
- Solubility Modeling XYZ/4g_3.xyz
- Solubility Modeling XYZ/4aF_27.xyz
- Solubility Modeling XYZ/4i_10.xyz
- Solubility Modeling XYZ/4n_19.xyz
- Solubility Modeling XYZ/4i_12.xyz
- Solubility Modeling XYZ/4aF_19.xyz
- Solubility Modeling XYZ/4aF_31.xyz
- Solubility Modeling XYZ/4aF_25.xyz
- Solubility Modeling XYZ/4g_1.xyz
- Solubility Modeling XYZ/4v_32.xyz
- Solubility Modeling XYZ/4v_26.xyz
- Solubility Modeling XYZ/4e_3.xyz
- Solubility Modeling XYZ/4z_26.xyz
- Solubility Modeling XYZ/4v_147.xyz
- Solubility Modeling XYZ/4s_16.xyz
- Solubility Modeling XYZ/4z_32.xyz
- Solubility Modeling XYZ/4z_7.xyz
- Solubility Modeling XYZ/4c_5.xyz
- Solubility Modeling XYZ/4t_8.xyz
- Solubility Modeling XYZ/4b_33.xyz
- Solubility Modeling XYZ/4b_27.xyz
- Solubility Modeling XYZ/4o_8.xyz
- Solubility Modeling XYZ/4aD_34.xyz
- Solubility Modeling XYZ/4aD_20.xyz
- Solubility Modeling XYZ/4x_5.xyz
- Solubility Modeling XYZ/4e_12.xyz
- Solubility Modeling XYZ/4a_7.xyz
- Solubility Modeling XYZ/4a_6.xyz
- Solubility Modeling XYZ/4x_4.xyz
- Solubility Modeling XYZ/4aD_21.xyz
- Solubility Modeling XYZ/4e_13.xyz
- Solubility Modeling XYZ/4aD_35.xyz
- Solubility Modeling XYZ/4o_9.xyz
- Solubility Modeling XYZ/4b_26.xyz
- Solubility Modeling XYZ/4b_32.xyz
- Solubility Modeling XYZ/4t_9.xyz
- Solubility Modeling XYZ/4c_4.xyz
- Solubility Modeling XYZ/4z_6.xyz
- Solubility Modeling XYZ/4s_17.xyz
- Solubility Modeling XYZ/4z_33.xyz
- Solubility Modeling XYZ/4z_27.xyz
- Solubility Modeling XYZ/4v_146.xyz
- Solubility Modeling XYZ/4e_2.xyz
- Solubility Modeling XYZ/4v_27.xyz
- Solubility Modeling XYZ/4v_33.xyz
- Solubility Modeling XYZ/4x_22.xyz
- Solubility Modeling XYZ/4aF_24.xyz
- Solubility Modeling XYZ/4aF_30.xyz
- Solubility Modeling XYZ/4aF_18.xyz
- Solubility Modeling XYZ/4i_13.xyz
- Solubility Modeling XYZ/4y_3.xyz
- Solubility Modeling XYZ/4u_11.xyz
- Solubility Modeling XYZ/4r_18.xyz
- Solubility Modeling XYZ/4v_54.xyz
- Solubility Modeling XYZ/4j_25.xyz
- Solubility Modeling XYZ/4j_31.xyz
- Solubility Modeling XYZ/4v_40.xyz
- Solubility Modeling XYZ/4c_15.xyz
- Solubility Modeling XYZ/4m_10.xyz
- Solubility Modeling XYZ/4j_19.xyz
- Solubility Modeling XYZ/4v_68.xyz
- Solubility Modeling XYZ/4c_29.xyz
- Solubility Modeling XYZ/4aE_12.xyz
- Solubility Modeling XYZ/4v_97.xyz
- Solubility Modeling XYZ/4v_83.xyz
- Solubility Modeling XYZ/4b_3.xyz
- Solubility Modeling XYZ/4v_109.xyz
- Solubility Modeling XYZ/4a_10.xyz
- Solubility Modeling XYZ/4v_121.xyz
- Solubility Modeling XYZ/4v_135.xyz
- Solubility Modeling XYZ/4s_8.xyz
- Solubility Modeling XYZ/4d_5.xyz
- Solubility Modeling XYZ/4y_11.xyz
- Solubility Modeling XYZ/4b_41.xyz
- Solubility Modeling XYZ/4h_8.xyz
- Solubility Modeling XYZ/4w_14.xyz
- Solubility Modeling XYZ/4f_7.xyz
- Solubility Modeling XYZ/4f_6.xyz
- Solubility Modeling XYZ/4b_40.xyz
- Solubility Modeling XYZ/4w_15.xyz
- Solubility Modeling XYZ/4y_10.xyz
- Solubility Modeling XYZ/4aF.xyz
- Solubility Modeling XYZ/4d_4.xyz
- Solubility Modeling XYZ/4s_9.xyz
- Solubility Modeling XYZ/4v_134.xyz
- Solubility Modeling XYZ/4v_120.xyz
- Solubility Modeling XYZ/4a_11.xyz
- Solubility Modeling XYZ/4v_108.xyz
- Solubility Modeling XYZ/4b_2.xyz
- Solubility Modeling XYZ/4v_82.xyz
- Solubility Modeling XYZ/4v_96.xyz
- Solubility Modeling XYZ/4aE_13.xyz
- Solubility Modeling XYZ/4c_28.xyz
- Solubility Modeling XYZ/4m_11.xyz
- Solubility Modeling XYZ/4v_69.xyz
- Solubility Modeling XYZ/4j_18.xyz
- Solubility Modeling XYZ/4v_41.xyz
- Solubility Modeling XYZ/4j_30.xyz
- Solubility Modeling XYZ/4c_14.xyz
- Solubility Modeling XYZ/4j_24.xyz
- Solubility Modeling XYZ/4v_55.xyz
- Solubility Modeling XYZ/4u_10.xyz
- Solubility Modeling XYZ/4r_19.xyz
- Solubility Modeling XYZ/4y_2.xyz
- Solubility Modeling XYZ/4u_12.xyz
- Solubility Modeling XYZ/4c_16.xyz
- Solubility Modeling XYZ/4j_32.xyz
- Solubility Modeling XYZ/4v_43.xyz
- Solubility Modeling XYZ/4v_57.xyz
- Solubility Modeling XYZ/4j_26.xyz
- Solubility Modeling XYZ/4aE_39.xyz
- Solubility Modeling XYZ/4aE_11.xyz
- Solubility Modeling XYZ/4m_13.xyz
- Solubility Modeling XYZ/4v_80.xyz
- Solubility Modeling XYZ/4v_94.xyz
- Solubility Modeling XYZ/4a_13.xyz
- Solubility Modeling XYZ/4j_9.xyz
- Solubility Modeling XYZ/4v_136.xyz
- Solubility Modeling XYZ/4v_122.xyz
- Solubility Modeling XYZ/4aD.xyz
- Solubility Modeling XYZ/4d_6.xyz
- Solubility Modeling XYZ/4y_12.xyz
- Solubility Modeling XYZ/4b_42.xyz
- Solubility Modeling XYZ/4f_4.xyz
- Solubility Modeling XYZ/4f_5.xyz
- Solubility Modeling XYZ/4b_43.xyz
- Solubility Modeling XYZ/4y_13.xyz
- Solubility Modeling XYZ/4d_7.xyz
- Solubility Modeling XYZ/4aE.xyz
- Solubility Modeling XYZ/4v_123.xyz
- Solubility Modeling XYZ/4v_137.xyz
- Solubility Modeling XYZ/4j_8.xyz
- Solubility Modeling XYZ/4a_12.xyz
- Solubility Modeling XYZ/4b_1.xyz
- Solubility Modeling XYZ/4v_95.xyz
- Solubility Modeling XYZ/4v_81.xyz
- Solubility Modeling XYZ/4m_12.xyz
- Solubility Modeling XYZ/4aE_10.xyz
- Solubility Modeling XYZ/4j_27.xyz
- Solubility Modeling XYZ/4v_56.xyz
- Solubility Modeling XYZ/4aE_38.xyz
- Solubility Modeling XYZ/4c_17.xyz
- Solubility Modeling XYZ/4v_42.xyz
- Solubility Modeling XYZ/4u_13.xyz
- Solubility Modeling XYZ/4y_1.xyz
- Solubility Modeling XYZ/4n_8.xyz
- Solubility Modeling XYZ/4r_22.xyz
- Solubility Modeling XYZ/4y_5.xyz
- Solubility Modeling XYZ/4aF_9.xyz
- Solubility Modeling XYZ/4aE_14.xyz
- Solubility Modeling XYZ/4v_46.xyz
- Solubility Modeling XYZ/4aE_28.xyz
- Solubility Modeling XYZ/4c_13.xyz
- Solubility Modeling XYZ/4v_52.xyz
- Solubility Modeling XYZ/4j_23.xyz
- Solubility Modeling XYZ/4b_5.xyz
- Solubility Modeling XYZ/4v_85.xyz
- Solubility Modeling XYZ/4u_8.xyz
- Solubility Modeling XYZ/4v_91.xyz
- Solubility Modeling XYZ/4v_133.xyz
- Solubility Modeling XYZ/4v_127.xyz
- Solubility Modeling XYZ/4a_16.xyz
- Solubility Modeling XYZ/4d_3.xyz
- Solubility Modeling XYZ/4b_47.xyz
- Solubility Modeling XYZ/4w_12.xyz
- Solubility Modeling XYZ/4y_17.xyz
- Solubility Modeling XYZ/4f_1.xyz
- Solubility Modeling XYZ/4y_16.xyz
- Solubility Modeling XYZ/4b_46.xyz
- Solubility Modeling XYZ/4w_13.xyz
- Solubility Modeling XYZ/4d_2.xyz
- Solubility Modeling XYZ/4o_12.xyz
- Solubility Modeling XYZ/4v_126.xyz
- Solubility Modeling XYZ/4v_132.xyz
- Solubility Modeling XYZ/4v_90.xyz
[truncated: 440 more entries]
