# Supplementary material for: Data science enabled discovery of a highly soluble 2,2′-bipyrimidine anolyte for application in a flow battery
Source: Chem Sci. 2023 Nov 2;14(47):13734–42. doi: 10.1039/d3sc04084d (PMC10699568; doi:10.1039/d3sc04084d)
Supplement: SC-014-D3SC04084D-s002 [file SC-014-D3SC04084D-s002.zip › Solubility Modeling XYZ/4aF_20.xyz]

38
VS_19_Trunc
C          0.02570       -1.66520        1.21540
C         -0.59110       -2.55350        0.30120
N         -0.92900       -2.18550       -0.96280
C         -0.64400       -0.91120       -1.33890
N         -0.06820        0.02180       -0.53750
C          0.24830       -0.34880        0.73250
C          0.36290       -2.08520        2.62290
C         -0.91690       -4.01110        0.61670
C         -1.02100       -0.48940       -2.70690
N         -1.49920        0.66460       -2.91160
N         -0.76320       -1.45090       -3.66380
O         -0.29970       -2.89800        3.27280
O          1.54320       -1.57550        3.04820
C          2.05280       -1.88070        4.33840
C          0.83690        0.76630        1.52970
C          2.20520        1.03470        1.34160
C          2.86080        2.00090        2.09940
C          2.16550        2.71310        3.06700
C          0.81120        2.46720        3.26350
C          0.12140        1.51690        2.50340
F          2.92050        0.33720        0.42640
O         -1.22610        1.45020        2.82200
C         -2.16950        0.74120        2.03280
H         -1.75830       -4.06910        1.30750
H         -1.18250       -4.58090       -0.27580
H         -0.06030       -4.51000        1.07090
H         -1.70000        0.84050       -3.88550
H         -0.38070       -2.34780       -3.40050
H         -0.96180       -1.27390       -4.63790
H          2.22460       -2.95240        4.44850
H          3.00170       -1.36670        4.49090
H          1.36210       -1.55690        5.11820
H          3.91300        2.19010        1.94460
H          2.67330        3.45800        3.66160
H          0.28300        3.03860        4.01330
H         -2.08160       -0.33600        2.16100
H         -3.17080        1.01300        2.36600
H         -2.10670        1.00510        0.97720
