# Supplementary material for: Data science enabled discovery of a highly soluble 2,2′-bipyrimidine anolyte for application in a flow battery
Source: Chem Sci. 2023 Nov 2;14(47):13734–42. doi: 10.1039/d3sc04084d (PMC10699568; doi:10.1039/d3sc04084d)
Supplement: SC-014-D3SC04084D-s002 [file SC-014-D3SC04084D-s002.zip › Solubility Modeling XYZ/4p_9.xyz]

47
4p_8_2_22_9.log
C          1.00530        0.31150        0.06230
N          2.25630       -0.07960       -0.20220
C          2.50990       -1.38170       -0.10300
N          1.63600       -2.33180        0.23290
C          0.38020       -1.96150        0.50370
C          0.02140       -0.61140        0.42300
C         -1.37860       -0.18850        0.74350
C          0.70580        1.77250       -0.01380
C         -0.60050       -3.02960        0.88670
C          3.92160       -1.84760       -0.39350
N          4.05370       -3.20240       -0.41780
N          4.83360       -0.97140       -0.60890
C          0.67720        2.52470        1.17090
C          0.39130        3.89090        1.08140
C          0.13820        4.48500       -0.15210
C          0.17080        3.72120       -1.31760
C          0.45580        2.35510       -1.26650
O         -1.86520       -0.29700        1.84630
C          0.47560        1.51640       -2.51920
O         -1.99590        0.29780       -0.33270
C         -3.40160        0.59140       -0.22840
C         -4.17380       -0.55650       -0.83760
O         -3.89650       -1.71950       -0.08910
C         -4.49290       -2.87330       -0.64950
C          0.96250        1.88260        2.50760
H         -0.65960       -3.09800        1.97780
H         -1.60290       -2.80200        0.51310
H         -0.26460       -3.99040        0.49610
H          4.97530       -3.61170       -0.44270
H          3.28920       -3.76720       -0.07700
H          5.72840       -1.43090       -0.78740
H          0.37130        4.48900        1.98800
H         -0.08390        5.54640       -0.20640
H         -0.02890        4.18620       -2.27900
H         -0.25070        0.69950       -2.44740
H          0.22800        2.12090       -3.39390
H          1.46060        1.06640       -2.67810
H         -3.66630        0.74050        0.81900
H         -3.56400        1.50940       -0.79440
H         -5.24810       -0.32140       -0.81690
H         -3.86900       -0.69850       -1.88500
H         -4.22560       -3.71850       -0.01410
H         -5.58550       -2.77460       -0.68130
H         -4.12040       -3.05080       -1.66680
H          0.19510        1.14640        2.77020
H          1.92520        1.36150        2.49770
H          0.99040        2.63670        3.29640
