# Supplementary material for: Data science enabled discovery of a highly soluble 2,2′-bipyrimidine anolyte for application in a flow battery
Source: Chem Sci. 2023 Nov 2;14(47):13734–42. doi: 10.1039/d3sc04084d (PMC10699568; doi:10.1039/d3sc04084d)
Supplement: SC-014-D3SC04084D-s002 [file SC-014-D3SC04084D-s002.zip › Solubility Modeling XYZ/4g_4.xyz]

40
4g
O         -0.52210       -3.52480        0.70700
C         -0.00550       -2.54180        0.16950
O          1.26860       -2.52390       -0.28930
C          2.07510       -3.69260       -0.26210
C         -0.66910       -1.19170        0.08190
C         -1.54790       -0.72700        1.09050
C         -1.86320       -1.49940        2.36900
N         -2.17360        0.47750        1.01900
C         -1.93180        1.24180       -0.07730
C         -2.59140        2.56570       -0.14150
N         -3.05630        2.88240       -1.40260
N         -2.71010        3.27250        0.90180
N         -1.11080        0.88930       -1.10100
C         -0.49440       -0.32050       -1.02480
C          0.32000       -0.62850       -2.23940
C         -0.18460       -1.48100       -3.24380
C         -1.58370       -2.07920       -3.15030
C          0.59360       -1.77770       -4.36620
C          1.86970       -1.24150       -4.50260
C          2.37810       -0.40160       -3.51740
C          1.61570       -0.09050       -2.38810
C          2.22390        0.81660       -1.32490
H          1.62450       -4.49250       -0.85140
H          3.05640       -3.47290       -0.68250
H          2.21450       -4.04890        0.75950
H         -2.50010       -2.35570        2.14590
H         -0.94800       -1.86090        2.83880
H         -2.38160       -0.88640        3.10870
H         -3.54020        3.75300       -1.56900
H         -2.91140        2.25090       -2.17730
H         -3.19190        4.14410        0.73420
H         -1.90650       -2.51950       -4.09460
H         -1.62250       -2.84440       -2.37500
H         -2.31140       -1.30860       -2.89350
H          0.21100       -2.42710       -5.14020
H          2.46510       -1.47700       -5.37240
H          3.37210        0.00510       -3.63510
H          3.27620        1.03140       -1.51570
H          1.67950        1.75990       -1.27270
H          2.16020        0.34520       -0.34350
