# Supplementary material for: Data science enabled discovery of a highly soluble 2,2′-bipyrimidine anolyte for application in a flow battery
Source: Chem Sci. 2023 Nov 2;14(47):13734–42. doi: 10.1039/d3sc04084d (PMC10699568; doi:10.1039/d3sc04084d)
Supplement: SC-014-D3SC04084D-s002 [file SC-014-D3SC04084D-s002.zip › Solubility Modeling XYZ/4v_37.xyz]

45
4x_2ndGen
C         -0.97710        0.96390        1.51220
C         -1.61200       -0.29070        1.31050
N         -2.96280       -0.43640        1.38450
C         -3.70520        0.67550        1.62750
N         -3.19550        1.92010        1.81510
C         -1.84470        2.05650        1.75560
C          0.51750        1.14270        1.44850
C         -1.36770        3.48420        2.01090
C         -0.91320       -1.56220        0.95620
C         -0.94130       -2.63310        1.85650
C         -0.28180       -3.82560        1.57350
C          0.42540       -3.97660        0.37280
C          0.44930       -2.91140       -0.52830
C         -0.21370       -1.70160       -0.25620
O          1.18670        0.10870        2.02340
O          1.07110        2.16160        1.02810
C          2.60900        0.08400        2.11560
C         -5.17440        0.52130        1.72570
N         -5.82870        1.16630        2.59640
N         -5.69690       -0.33720        0.77860
O          1.11100       -5.11910        0.00660
C          1.11970       -6.23520        0.89020
O         -0.22420       -0.62560       -1.12750
C          0.51270       -0.69650       -2.34290
C          3.12100        0.91940        3.29960
H         -0.57540        3.49950        2.76000
H         -0.98320        3.92460        1.09060
H         -2.16680        4.13140        2.37730
H         -1.47320       -2.53820        2.79230
H         -0.32940       -4.62130        2.30140
H          0.99490       -3.04560       -1.45020
H          2.91380       -0.95360        2.25290
H          3.06270        0.41730        1.18060
H         -6.82220        0.99080        2.55230
H         -6.69080       -0.51010        0.73340
H         -5.09100       -0.80840        0.12240
H          1.70350       -7.04130        0.44610
H          1.57890       -5.98400        1.84750
H          0.11200       -6.61520        1.06480
H          0.14120       -1.49190       -2.99040
H          0.40600        0.24460       -2.88220
H          1.57670       -0.85080       -2.15670
H          4.20530        0.84590        3.38270
H          2.86980        1.97400        3.18450
H          2.69150        0.57270        4.23990
