# Supplementary material for: Data science enabled discovery of a highly soluble 2,2′-bipyrimidine anolyte for application in a flow battery
Source: Chem Sci. 2023 Nov 2;14(47):13734–42. doi: 10.1039/d3sc04084d (PMC10699568; doi:10.1039/d3sc04084d)
Supplement: SC-014-D3SC04084D-s002 [file SC-014-D3SC04084D-s002.zip › Solubility Modeling XYZ/4v_23.xyz]

45
4x_2ndGen
C         -1.02550        0.94880        0.93340
C         -1.69870       -0.29890        0.90860
N         -3.02910       -0.40660        1.17280
C         -3.70460        0.73160        1.48250
N         -3.15240        1.97200        1.52560
C         -1.82680        2.07480        1.24410
C          0.43320        1.06380        0.58860
C         -1.31370        3.51280        1.25690
C         -1.04750       -1.61660        0.64400
C         -1.40670       -2.34080       -0.49780
C         -0.80940       -3.56400       -0.78560
C          0.16160       -4.09800        0.05890
C          0.52300       -3.37830        1.20910
C         -0.07370       -2.14130        1.51340
O          1.09920        1.88420        1.44160
O          0.98730        0.37810       -0.27440
C          2.51150        2.06510        1.36740
C         -5.15500        0.62390        1.75960
N         -5.95540        1.50710        1.33350
N         -5.48340       -0.47850        2.52370
O          0.70120       -5.31630       -0.30750
C          1.69920       -5.91060        0.51530
O          0.24000       -1.40010        2.64060
C          1.23810       -1.86950        3.53990
C          3.27170        0.91000        2.03900
H         -2.12520        4.24110        1.20590
H         -0.75290        3.70550        2.17180
H         -0.66200        3.70440        0.40400
H         -2.15240       -1.94890       -1.17470
H         -1.10320       -4.10080       -1.67590
H          1.27040       -3.78530        1.87100
H          2.83170        2.18930        0.33150
H          2.75420        2.99660        1.87910
H         -6.91330        1.33270        1.60140
H         -4.77060       -1.13110        2.81690
H         -6.44110       -0.65090        2.79340
H          2.00950       -6.85870        0.07640
H          2.58440       -5.27730        0.59160
H          1.32000       -6.11950        1.51680
H          1.36160       -1.14720        4.34660
H          2.20440       -1.97810        3.04510
H          0.95490       -2.82220        3.98950
H          4.34610        1.09280        2.02030
H          2.97200        0.79540        3.08100
H          3.08980       -0.03780        1.53180
