# Supplementary material for: Data science enabled discovery of a highly soluble 2,2′-bipyrimidine anolyte for application in a flow battery
Source: Chem Sci. 2023 Nov 2;14(47):13734–42. doi: 10.1039/d3sc04084d (PMC10699568; doi:10.1039/d3sc04084d)
Supplement: SC-014-D3SC04084D-s002 [file SC-014-D3SC04084D-s002.zip › Solubility Modeling XYZ/4e_6.xyz]

44
4e
O         -0.33180       -0.45910       -1.76310
C          0.32820        0.19740       -0.95450
O         -0.11090        1.34010       -0.36990
C         -1.45610        1.78360       -0.50850
C         -2.34910        1.31070        0.65570
O         -2.54530       -0.09900        0.67550
C         -3.42290       -0.58940       -0.32880
C          1.76720       -0.08620       -0.62410
C          2.68210       -0.54290       -1.60210
C          2.32270       -0.74830       -3.07130
N          3.98350       -0.81180       -1.31620
C          4.38900       -0.63360       -0.03170
C          5.81440       -0.89410        0.27280
N          6.00600       -1.53200        1.48240
N          6.71540       -0.56530       -0.55320
N          3.58840       -0.20960        0.98180
C          2.28660        0.05300        0.68830
C          1.47780        0.42220        1.88730
C          0.54570       -0.50840        2.36610
C         -0.24360       -0.22970        3.47820
C         -0.11320        0.99160        4.12970
C          0.80230        1.93250        3.66490
C          1.60670        1.66780        2.54580
C          2.56340        2.75910        2.03990
F          2.50950        2.88590        0.71320
F          2.28390        3.95490        2.56280
F          3.80940        2.44720        2.39580
H         -1.39080        2.86840       -0.42290
H         -1.90860        1.63300       -1.48960
H         -1.87920        1.59660        1.59720
H         -3.30510        1.83670        0.64490
H         -3.05490       -0.37980       -1.33340
H         -3.51560       -1.67080       -0.23020
H         -4.42010       -0.15910       -0.22660
H          3.20410       -0.89240       -3.69890
H          1.68820       -1.62750       -3.18530
H          1.78790        0.11720       -3.46360
H          5.22010       -1.75050        2.07790
H          6.93480       -1.77810        1.79310
H          7.64410       -0.81000       -0.24090
H          0.43050       -1.46130        1.86970
H         -0.95670       -0.95930        3.83220
H         -0.72510        1.21230        4.99170
H          0.87610        2.87530        4.18670
