# Supplementary material for: Data science enabled discovery of a highly soluble 2,2′-bipyrimidine anolyte for application in a flow battery
Source: Chem Sci. 2023 Nov 2;14(47):13734–42. doi: 10.1039/d3sc04084d (PMC10699568; doi:10.1039/d3sc04084d)
Supplement: SC-014-D3SC04084D-s002 [file SC-014-D3SC04084D-s002.zip › Solubility Modeling XYZ/4z_2.xyz]

49
4aA_8_2_22_2.log
C          0.44610        0.60640        0.07660
N         -0.06920        1.83940        0.00690
C         -1.39530        1.95840       -0.01400
N         -2.27060        0.96200        0.03880
C         -1.78610       -0.28370        0.09280
C         -0.40290       -0.51170        0.10470
C          0.14040       -1.90780        0.10640
C          1.92530        0.51110        0.12550
C         -2.81760       -1.39070        0.07610
C         -1.93240        3.37250       -0.10660
N         -0.96580        4.32710       -0.02210
N         -3.19690        3.55230       -0.22850
C          2.69420        1.39460       -0.64150
C          4.08250        1.32440       -0.61310
C          4.74250        0.38600        0.19060
C          3.96720       -0.47640        0.97290
C          2.57640       -0.42100        0.94080
O         -0.02050       -2.70430        1.00570
O          0.81980       -2.16680       -1.00780
C          1.45490       -3.45410       -1.06820
C         -3.56860       -1.37810       -1.26610
C         -3.78070       -1.24530        1.26380
C         -3.07780       -1.31800        2.61790
C         -2.65390       -1.60200       -2.46910
C          6.24640        0.30060        0.19740
H         -2.30240       -2.35260        0.17200
H          0.00160        4.04170       -0.06950
H         -1.19330        5.28830       -0.22550
H         -3.40810        4.55060       -0.28070
H          2.19430        2.12920       -1.26510
H          4.66580        2.01000       -1.22200
H          4.45700       -1.19560        1.62350
H          2.00490       -1.08610        1.58270
H          1.95950       -3.48510       -2.03060
H          2.17320       -3.54740       -0.25090
H          0.70600       -4.24410       -0.99660
H         -4.33020       -2.16500       -1.22740
H         -4.09650       -0.42230       -1.36290
H         -4.31780       -0.29520        1.16450
H         -4.52510       -2.04590        1.18740
H         -3.79920       -1.26750        3.43770
H         -2.51530       -2.25230        2.71410
H         -2.37160       -0.49000        2.74390
H         -3.23010       -1.65080       -3.39670
H         -1.92400       -0.79170       -2.57380
H         -2.09820       -2.54110       -2.36770
H          6.61140       -0.16800        1.11400
H          6.59930       -0.29930       -0.64810
H          6.69740        1.29200        0.10850
