# Supplementary material for: Data science enabled discovery of a highly soluble 2,2′-bipyrimidine anolyte for application in a flow battery
Source: Chem Sci. 2023 Nov 2;14(47):13734–42. doi: 10.1039/d3sc04084d (PMC10699568; doi:10.1039/d3sc04084d)
Supplement: SC-014-D3SC04084D-s002 [file SC-014-D3SC04084D-s002.zip › Solubility Modeling XYZ/4v_142.xyz]

45
4x_2ndGen
C         -0.84060        0.91680        1.28810
C         -1.49200       -0.34160        1.27370
N         -2.81530       -0.47850        1.55700
C         -3.51990        0.65240        1.82140
N         -2.99500        1.90630        1.83810
C         -1.66970        2.03200        1.56330
C          0.62790        1.04370        0.98510
C         -1.18960        3.48110        1.54690
C         -0.80950       -1.64530        1.04660
C         -0.17420       -2.21410        2.15730
C          0.49230       -3.43080        2.06740
C          0.54700       -4.11990        0.86020
C         -0.07860       -3.55440       -0.26040
C         -0.74870       -2.32750       -0.19770
O          1.24960        1.93040        1.80480
O          1.22540        0.32470        0.18000
C          2.65820        2.14660        1.75530
C         -4.95670        0.49570        2.14180
N         -5.35250       -0.47790        2.84720
N         -5.75120        1.47150        1.57330
O          1.22620       -5.32320        0.85810
C          1.31370       -6.06840       -0.35160
O         -1.27170       -1.93570       -1.42070
C         -1.92180       -0.69000       -1.62080
C          3.43100        1.05890        2.51880
H         -2.01620        4.18810        1.45550
H         -0.65590        3.71310        2.46880
H         -0.52250        3.66380        0.70410
H         -0.19930       -1.70670        3.11140
H          0.96870       -3.84180        2.94560
H         -0.04540       -4.06300       -1.21250
H          3.00320        2.21400        0.72210
H          2.86170        3.11530        2.21200
H         -6.35340       -0.48610        2.98100
H         -6.75240        1.46170        1.70560
H         -5.34010        2.21450        1.02660
H          0.32660       -6.35660       -0.71640
H          1.83420       -5.50820       -1.12980
H          1.87810       -6.98310       -0.17070
H         -1.28160        0.15350       -1.36460
H         -2.16230       -0.59190       -2.67910
H         -2.86440       -0.63060       -1.07880
H          4.50050        1.26910        2.51190
H          3.10960        1.00550        3.55930
H          3.28550        0.07490        2.07220
