# Supplementary material for: Data science enabled discovery of a highly soluble 2,2′-bipyrimidine anolyte for application in a flow battery
Source: Chem Sci. 2023 Nov 2;14(47):13734–42. doi: 10.1039/d3sc04084d (PMC10699568; doi:10.1039/d3sc04084d)
Supplement: SC-014-D3SC04084D-s002 [file SC-014-D3SC04084D-s002.zip › Solubility Modeling XYZ/4z_23.xyz]

49
4aA_8_2_22_23.log
C         -0.60190        0.64550        0.02250
N         -0.14750        1.90070       -0.05620
C          1.17090        2.06890       -0.06980
N          2.08440        1.10530        0.00010
C          1.66070       -0.16330        0.05900
C          0.28980       -0.44290        0.06100
C         -0.20190       -1.85810        0.07250
C         -2.07610        0.48160        0.07370
C          2.74010       -1.22160        0.04910
C          1.70440        3.48420       -0.16520
N          3.05970        3.54420       -0.27460
N          0.87750        4.46520       -0.16260
C         -2.88580        1.31040       -0.71340
C         -4.26820        1.17250       -0.68580
C         -4.88410        0.22030        0.13780
C         -4.07010       -0.58620        0.93850
C         -2.68260       -0.46310        0.90730
O         -0.00950       -2.64250        0.97640
O         -0.87710       -2.14870       -1.03650
C         -1.48150       -3.45150       -1.07770
C          3.73910       -0.98270        1.19160
C          3.41030       -1.22180       -1.33960
C          4.44840       -2.32940       -1.51190
C          3.07450       -0.95060        2.56710
C         -6.38350        0.07440        0.14920
H          2.27300       -2.19980        0.20610
H          3.53010        4.43250       -0.19350
H          3.59380        2.70050       -0.12340
H          1.38010        5.35170       -0.23440
H         -2.41980        2.05440       -1.35170
H         -4.88340        1.81410       -1.31150
H         -4.52560       -1.31600        1.60190
H         -2.08090       -1.08730        1.56260
H         -0.71540       -4.22310       -0.99160
H         -2.19970       -3.54750       -0.26050
H         -1.98320       -3.50950       -2.04040
H          4.48300       -1.78490        1.16810
H          4.27180       -0.04280        1.00360
H          2.62980       -1.33630       -2.10210
H          3.87140       -0.24040       -1.50390
H          4.80150       -2.36370       -2.54600
H          5.31960       -2.17330       -0.87040
H          4.02000       -3.30790       -1.26970
H          3.81990       -0.84340        3.35950
H          2.37380       -0.11330        2.65300
H          2.51540       -1.87430        2.74920
H         -6.73620       -0.34850       -0.79690
H         -6.71070       -0.58330        0.95710
H         -6.87000        1.04580        0.27420
