# Supplementary material for: Data science enabled discovery of a highly soluble 2,2′-bipyrimidine anolyte for application in a flow battery
Source: Chem Sci. 2023 Nov 2;14(47):13734–42. doi: 10.1039/d3sc04084d (PMC10699568; doi:10.1039/d3sc04084d)
Supplement: SC-014-D3SC04084D-s002 [file SC-014-D3SC04084D-s002.zip › Solubility Modeling XYZ/4s_13.xyz]

40
4u_8_2_22_13.log
C          0.76910        0.54280       -0.05210
N          2.09620        0.45890        0.10210
C          2.63050       -0.75590        0.11560
N          1.96870       -1.90840       -0.00000
C          0.64520       -1.85060       -0.17750
C         -0.00630       -0.61170       -0.22440
C         -1.46700       -0.54640       -0.55480
C          0.18200        1.90600       -0.01160
C         -0.08860       -3.15050       -0.33580
C          4.13200       -0.86410        0.28680
N          4.60230       -2.13570        0.16860
N          4.81250        0.20360        0.49390
C         -1.02310        2.15290        0.65650
C         -1.54750        3.44250        0.69990
C         -0.87580        4.49160        0.07200
C          0.33000        4.25100       -0.58840
C          0.86290        2.96500       -0.62210
O         -1.89840       -0.04090       -1.56780
O         -2.20880       -1.12470        0.38540
C         -3.64930       -1.18530        0.16870
C         -4.26540       -1.32820        1.54570
C         -3.95870       -2.35120       -0.75450
H          0.62410       -3.94670       -0.54870
H         -0.62860       -3.38990        0.58510
H         -0.82440       -3.09560       -1.14280
H          3.93950       -2.89690        0.14660
H          5.55920       -2.34000        0.41320
H          5.80440       -0.02200        0.58670
H         -1.54090        1.34670        1.17040
H         -2.47620        3.62810        1.22950
H         -1.28770        5.49530        0.10250
H          0.85620        5.06550       -1.07530
H          1.80350        2.76900       -1.12690
H         -3.94530       -0.23940       -0.29350
H         -3.99010       -0.48450        2.18310
H         -5.35420       -1.35750        1.45680
H         -3.92970       -2.25560        2.01890
H         -3.61950       -3.28790       -0.30160
H         -5.03810       -2.41430       -0.91580
H         -3.47230       -2.22460       -1.72470
