# Supplementary material for: Data science enabled discovery of a highly soluble 2,2′-bipyrimidine anolyte for application in a flow battery
Source: Chem Sci. 2023 Nov 2;14(47):13734–42. doi: 10.1039/d3sc04084d (PMC10699568; doi:10.1039/d3sc04084d)
Supplement: SC-014-D3SC04084D-s002 [file SC-014-D3SC04084D-s002.zip › Solubility Modeling XYZ/4aD_31.xyz]

36
VS_3_Trunc
C         -0.18370       -0.12070        0.09770
C         -1.09350       -1.18590       -0.10860
N         -2.43840       -0.99800       -0.17500
C         -2.89830        0.27350       -0.04030
N         -2.11200        1.36500        0.15650
C         -0.76820        1.16580        0.21040
C          0.02830        2.45990        0.36140
C          1.30240       -0.34820        0.14600
C         -0.67590       -2.64800       -0.24530
C         -4.36500        0.47230       -0.08200
N         -5.14020       -0.36560        0.46530
N         -4.74250        1.60110       -0.78210
O          1.88800       -1.20210       -0.52430
O          1.90580        0.39150        1.11190
C          3.30910        0.32190        1.36420
C          4.10400        1.44500        0.65800
C          4.04440        1.36300       -0.87960
C          5.56290        1.45880        1.14660
H         -0.56680        3.34190        0.11770
H          0.37900        2.57140        1.38770
H          0.89230        2.46860       -0.30320
H         -1.52440       -3.33130       -0.17720
H         -0.19420       -2.81470       -1.20910
H          0.02310       -2.92660        0.54390
H         -6.11590       -0.13040        0.35420
H         -5.71860        1.83430       -0.89490
H         -4.04670        2.21300       -1.18370
H          3.43060        0.43350        2.44210
H          3.71690       -0.65980        1.11610
H          3.66110        2.39740        0.95410
H          4.42280        0.40660       -1.24250
H          3.02630        1.48070       -1.24990
H          4.64070        2.15130       -1.34040
H          6.07930        0.53350        0.88770
H          6.12130        2.28470        0.70440
H          5.61660        1.57600        2.22970
