# Supplementary material for: Data science enabled discovery of a highly soluble 2,2′-bipyrimidine anolyte for application in a flow battery
Source: Chem Sci. 2023 Nov 2;14(47):13734–42. doi: 10.1039/d3sc04084d (PMC10699568; doi:10.1039/d3sc04084d)
Supplement: SC-014-D3SC04084D-s002 [file SC-014-D3SC04084D-s002.zip › Solubility Modeling XYZ/4aD_25.xyz]

36
VS_3_Trunc
C         -0.22270       -0.28100        0.29220
C         -0.78200        0.95000        0.71750
N         -2.09850        1.24950        0.55760
C         -2.89020        0.30310       -0.01110
N         -2.45800       -0.91210       -0.44040
C         -1.13750       -1.19570       -0.28480
C         -0.74500       -2.57060       -0.82030
C          1.23060       -0.62810        0.47350
C          0.00200        2.05260        1.42300
C         -4.31970        0.63910       -0.20120
N         -4.66170        1.80660       -0.55090
N         -5.16850       -0.41540        0.07130
O          1.63480       -1.76630        0.72570
O          2.05540        0.40930        0.18380
C          3.47100        0.24550        0.20690
C          4.19300        1.56910       -0.11540
C          5.70400        1.33620       -0.28660
C          3.92030        2.65720        0.94010
H          0.13680       -2.50090       -1.45790
H         -0.52340       -3.24820        0.00450
H         -1.53670       -3.02600       -1.41820
H          0.53080        2.66010        0.68870
H         -0.64840        2.71630        1.99560
H          0.72700        1.64090        2.12550
H         -5.66240        1.91670       -0.63010
H         -6.16920       -0.30380       -0.00570
H         -4.79900       -1.31520        0.34320
H          3.78880       -0.12500        1.18320
H          3.74520       -0.50960       -0.53190
H          3.81480        1.93010       -1.07330
H          6.15880        0.96930        0.63450
H          5.90500        0.60400       -1.06960
H          6.21730        2.25720       -0.56560
H          4.26230        2.34830        1.92870
H          4.43090        3.58760        0.68880
H          2.85810        2.88570        1.01470
