# Supplementary material for: Data science enabled discovery of a highly soluble 2,2′-bipyrimidine anolyte for application in a flow battery
Source: Chem Sci. 2023 Nov 2;14(47):13734–42. doi: 10.1039/d3sc04084d (PMC10699568; doi:10.1039/d3sc04084d)
Supplement: SC-014-D3SC04084D-s002 [file SC-014-D3SC04084D-s002.zip › Solubility Modeling XYZ/4b_36.xyz]

40
4b
O         -0.14390       -1.56030       -1.32620
C          0.29170       -0.93180       -0.35840
O         -0.50090       -0.25430        0.51260
C         -1.92320       -0.27740        0.41950
C         -2.44390        0.70900       -0.63780
C          1.75920       -0.71710       -0.09060
C          2.70040       -0.61700       -1.14450
C          2.33290       -0.67070       -2.62540
N          4.02900       -0.43290       -0.92520
C          4.44070       -0.33630        0.36610
C          5.88670       -0.14810        0.62230
N          6.48330        0.74140       -0.24920
N          6.45030       -0.75110        1.58200
N          3.62490       -0.43380        1.44730
C          2.29900       -0.63540        1.21990
C          1.52040       -0.79500        2.48190
C          1.21030        0.36100        3.21120
C          0.44980        0.29550        4.37510
C         -0.01340       -0.93380        4.82970
C          0.28990       -2.09430        4.12270
C          1.05340       -2.04820        2.94610
C          1.39750       -3.37370        2.24560
F          1.36280       -4.40250        3.09540
F          0.49480       -3.60570        1.29370
F          2.60920       -3.36540        1.68930
H         -2.28110       -1.28820        0.21660
H         -2.32330        0.00100        1.39460
H         -3.53380        0.71310       -0.65730
H         -2.11170        1.72530       -0.42440
H         -2.09720        0.44540       -1.63720
H          3.16060       -0.37200       -3.27150
H          2.04470       -1.68380       -2.90680
H          1.50060       -0.00030       -2.84220
H          7.46430        0.96560       -0.16410
H          5.94810        1.17370       -0.98860
H          7.43180       -0.52840        1.66510
H          1.55400        1.32550        2.86540
H          0.21720        1.19770        4.92140
H         -0.60420       -0.98900        5.73210
H         -0.07780       -3.03670        4.50160
