# Supplementary material for: Data science enabled discovery of a highly soluble 2,2′-bipyrimidine anolyte for application in a flow battery
Source: Chem Sci. 2023 Nov 2;14(47):13734–42. doi: 10.1039/d3sc04084d (PMC10699568; doi:10.1039/d3sc04084d)
Supplement: SC-014-D3SC04084D-s002 [file SC-014-D3SC04084D-s002.zip › Solubility Modeling XYZ/4b_22.xyz]

40
4b
O         -0.44240        0.30350        1.08200
C          0.17180        0.09140        0.03320
O         -0.39760        0.14250       -1.19860
C         -1.76280        0.50950       -1.38460
C         -2.71360       -0.66610       -1.10650
C          1.58550       -0.41940       -0.01220
C          2.52770        0.01740       -0.97570
C          2.22990        1.05570       -2.05470
N          3.81070       -0.43100       -0.99770
C          4.17720       -1.32020       -0.03820
C          5.58230       -1.78680       -0.04540
N          5.71200       -3.13060        0.24490
N          6.52110       -0.98630       -0.32820
N          3.35740       -1.78310        0.94210
C          2.07390       -1.33350        0.95450
C          1.24910       -1.94530        2.03750
C          0.27620       -2.88660        1.67510
C         -0.52610       -3.49770        2.63440
C         -0.36710       -3.17330        3.97710
C          0.58930       -2.23490        4.35650
C          1.40660       -1.60900        3.40270
C          2.41100       -0.54160        3.86580
F          3.63830       -1.06130        3.85390
F          2.38630        0.53300        3.07600
F          2.16410       -0.12420        5.10930
H         -2.01970        1.37050       -0.76510
H         -1.88310        0.82800       -2.42020
H         -3.74720       -0.38040       -1.30190
H         -2.47900       -1.52010       -1.74240
H         -2.65280       -0.99450       -0.06860
H          3.14040        1.48300       -2.47880
H          1.66600        0.60220       -2.87020
H          1.64910        1.88550       -1.65090
H          6.62130       -3.56970        0.25420
H          4.89980       -3.68940        0.46390
H          7.43020       -1.42580       -0.31700
H          0.14070       -3.14970        0.63570
H         -1.26970       -4.22200        2.33650
H         -0.98800       -3.64510        4.72440
H          0.68500       -1.99760        5.40590
