# Supplementary material for: Data science enabled discovery of a highly soluble 2,2′-bipyrimidine anolyte for application in a flow battery
Source: Chem Sci. 2023 Nov 2;14(47):13734–42. doi: 10.1039/d3sc04084d (PMC10699568; doi:10.1039/d3sc04084d)
Supplement: SC-014-D3SC04084D-s002 [file SC-014-D3SC04084D-s002.zip › Solubility Modeling XYZ/4aD_19.xyz]

36
VS_3_Trunc
C         -0.20190       -0.09150       -0.33160
C         -1.11630       -1.17280       -0.31110
N         -2.44150       -1.00700       -0.05660
C         -2.87850        0.25770        0.17890
N         -2.08730        1.36310        0.17960
C         -0.76590        1.18620       -0.08680
C          0.01990        2.49500       -0.13070
C          1.25800       -0.29600       -0.63580
C         -0.71870       -2.62960       -0.53600
C         -4.31650        0.43230        0.48620
N         -4.92470       -0.41380        1.20470
N         -4.86910        1.54960       -0.10810
O          1.68590       -1.15970       -1.40590
O          2.05710        0.47620        0.13690
C          3.47560        0.39880        0.04560
C          4.13510        1.42720        0.98600
C          5.66250        1.43140        0.80370
C          3.75360        1.20220        2.46200
H          0.60000        2.61920        0.78420
H          0.70320        2.51370       -0.98020
H         -0.63180        3.36500       -0.22980
H          0.14960       -2.89190        0.06920
H         -1.51660       -3.32500       -0.26890
H         -0.47310       -2.79670       -1.58500
H         -5.90290       -0.19530        1.32780
H         -5.84800        1.76610        0.01330
H         -4.29940        2.16970       -0.66560
H          3.80860       -0.60990        0.29610
H          3.77720        0.59690       -0.98450
H          3.77580        2.41670        0.69790
H          6.09960        0.46880        1.07230
H          5.93640        1.64250       -0.23070
H          6.13300        2.19410        1.42530
H          4.07150        0.21860        2.81000
H          4.21790        1.94830        3.10780
H          2.67580        1.27420        2.61180
