# Supplementary material for: Data science enabled discovery of a highly soluble 2,2′-bipyrimidine anolyte for application in a flow battery
Source: Chem Sci. 2023 Nov 2;14(47):13734–42. doi: 10.1039/d3sc04084d (PMC10699568; doi:10.1039/d3sc04084d)
Supplement: SC-014-D3SC04084D-s002 [file SC-014-D3SC04084D-s002.zip › Solubility Modeling XYZ/4a_2.xyz]

37
4a
O         -0.26360       -1.92370        1.00150
C          0.10320       -0.93670        0.35850
O         -0.74440       -0.13000       -0.32510
C         -2.15010       -0.32350       -0.26450
C          1.54790       -0.58190        0.12120
C          2.54570       -1.57750       -0.01540
C          2.26350       -3.07750        0.01670
N          3.85540       -1.27800       -0.22120
C          4.19150        0.03700       -0.28620
C          5.60790        0.38180       -0.54430
N          6.49790       -0.41720        0.14580
N          5.90210        1.34600       -1.30980
N          3.31500        1.06650       -0.15970
C          2.00640        0.75950        0.04850
C          1.15260        1.96700        0.24970
C          0.65910        2.22020        1.53670
C         -0.14140        3.32920        1.79510
C         -0.46310        4.20500        0.76440
C          0.01180        3.96710       -0.52280
C          0.82010        2.85430       -0.80140
C          1.27400        2.60680       -2.24910
F          1.14210        1.32550       -2.59560
F          0.57190        3.32750       -3.12620
F          2.55320        2.96020       -2.37260
H         -2.42710       -1.30750       -0.64530
H         -2.51360       -0.23170        0.76000
H         -2.65230        0.42970       -0.87150
H          2.01510       -3.39380        1.03010
H          1.42920       -3.32850       -0.63900
H          3.11920       -3.66960       -0.31330
H          7.49330       -0.26810        0.06460
H          6.16490       -1.16830        0.73320
H          6.89770        1.49360       -1.39260
H          0.90090        1.54950        2.34890
H         -0.51100        3.50900        2.79390
H         -1.08440        5.06630        0.96100
H         -0.26040        4.66070       -1.30480
