# Supplementary material for: Data science enabled discovery of a highly soluble 2,2′-bipyrimidine anolyte for application in a flow battery
Source: Chem Sci. 2023 Nov 2;14(47):13734–42. doi: 10.1039/d3sc04084d (PMC10699568; doi:10.1039/d3sc04084d)
Supplement: SC-014-D3SC04084D-s002 [file SC-014-D3SC04084D-s002.zip › Solubility Modeling XYZ/4a_3.xyz]

37
4a
O         -0.27600       -1.94430        0.93490
C          0.09710       -0.94490        0.31520
O         -0.74490       -0.12010       -0.35360
C         -2.15150       -0.30940       -0.30230
C          1.54400       -0.59040        0.09120
C          2.53940       -1.58630       -0.06070
C          2.25270       -3.08580       -0.05800
N          3.85100       -1.28700       -0.25380
C          4.19000        0.02810       -0.30150
C          5.61600        0.37240       -0.50110
N          6.24430       -0.42860       -1.43400
N          6.13580        1.33810        0.13080
N          3.31790        1.05760       -0.14750
C          2.00750        0.75060        0.04900
C          1.15730        1.95610        0.27610
C          0.66660        2.18420        1.56870
C         -0.13070        3.28970        1.85100
C         -0.45210        4.18700        0.83870
C          0.02010        3.97410       -0.45390
C          0.82530        2.86520       -0.75630
C          1.27650        2.64570       -2.20920
F          2.55720        2.99570       -2.32680
F          1.13840        1.37250       -2.58190
F          0.57690        3.38760       -3.07050
H         -2.64860        0.45900       -0.89430
H         -2.43090       -1.28370       -0.70580
H         -2.51850       -0.23880        0.72260
H          1.99890       -3.42030        0.94820
H          1.42060       -3.32200       -0.72200
H          3.10810       -3.67410       -0.39530
H          5.74340       -1.18000       -1.88630
H          7.21470       -0.27970       -1.67020
H          7.10700        1.48500       -0.10380
H          0.90810        1.49660        2.36670
H         -0.49830        3.45010        2.85370
H         -1.07090        5.04570        1.05380
H         -0.25160        4.68400       -1.22120
