# Supplementary material for: Data science enabled discovery of a highly soluble 2,2′-bipyrimidine anolyte for application in a flow battery
Source: Chem Sci. 2023 Nov 2;14(47):13734–42. doi: 10.1039/d3sc04084d (PMC10699568; doi:10.1039/d3sc04084d)
Supplement: SC-014-D3SC04084D-s002 [file SC-014-D3SC04084D-s002.zip › Solubility Modeling XYZ/4aD_18.xyz]

36
VS_3_Trunc
C         -0.21890        0.49040       -0.44550
C         -0.70970       -0.65180        0.23640
N         -2.02210       -0.80370        0.55730
C         -2.87560        0.18640        0.18410
N         -2.51290        1.30590       -0.49500
C         -1.19630        1.45160       -0.80140
C         -0.88340        2.75540       -1.53140
C          1.23080        0.66330       -0.81190
C          0.15250       -1.84340        0.64740
C         -4.31190        0.02260        0.50470
N         -5.19790        0.37350       -0.32850
N         -4.53320       -0.49700        1.76480
O          1.61860        1.22580       -1.83910
O          2.06230        0.26160        0.17770
C          3.47490        0.38770        0.05570
C          4.17970       -0.20310        1.29310
C          3.76330        0.50240        2.59840
C          5.70720       -0.17850        1.11390
H         -0.04220        3.26840       -1.06440
H         -0.63180        2.55440       -2.57300
H         -1.72580        3.44960       -1.52340
H          0.72580       -1.60470        1.54370
H         -0.44520       -2.73080        0.86370
H          0.84780       -2.11680       -0.14670
H         -6.13770        0.22900        0.01170
H         -3.75720       -0.75000        2.35960
H         -5.47330       -0.63880        2.10520
H          3.80320       -0.14090       -0.84100
H          3.74410        1.43840       -0.06640
H          3.88370       -1.25040        1.37350
H          2.68950        0.42250        2.77110
H          4.26100        0.06020        3.46220
H          4.01730        1.56290        2.57650
H          6.08270        0.84170        1.02420
H          6.21250       -0.64430        1.96080
H          6.00870       -0.72240        0.21780
