# Supplementary material for: Data science enabled discovery of a highly soluble 2,2′-bipyrimidine anolyte for application in a flow battery
Source: Chem Sci. 2023 Nov 2;14(47):13734–42. doi: 10.1039/d3sc04084d (PMC10699568; doi:10.1039/d3sc04084d)
Supplement: SC-014-D3SC04084D-s002 [file SC-014-D3SC04084D-s002.zip › Solubility Modeling XYZ/4b_23.xyz]

40
4b
O         -0.44040        0.31010        1.06410
C          0.17260        0.07790        0.01880
O         -0.39680        0.11060       -1.21360
C         -1.76070        0.47970       -1.40540
C         -2.71580       -0.68750       -1.10740
C          1.58420       -0.43930       -0.01830
C          2.52840       -0.02090       -0.98790
C          2.23450        1.00110       -2.08340
N          3.81000       -0.47340       -1.00160
C          4.17250       -1.34940       -0.02780
C          5.57290       -1.82900       -0.00990
N          6.06640       -2.11690       -1.26700
N          6.18790       -1.96700        1.08790
N          3.35050       -1.79510        0.95750
C          2.06870       -1.34040        0.96260
C          1.24190       -1.93120        2.05570
C          0.25970       -2.86860        1.70830
C         -0.54460       -3.46070        2.67780
C         -0.37830       -3.12110        4.01580
C          0.58750       -2.18640        4.38040
C          1.40690       -1.57950        3.41630
C          2.42180       -0.51510        3.86320
F          2.40700        0.54830        3.05810
F          2.17960       -0.07740        5.10070
F          3.64420       -1.04640        3.85820
H         -2.01420        1.35190       -0.80040
H         -1.88000        0.78110       -2.44620
H         -3.74840       -0.40130       -1.30740
H         -2.48460       -1.55300       -1.72880
H         -2.65600       -0.99860       -0.06410
H          1.66870        0.53680       -2.89150
H          1.65690        1.83950       -1.69290
H          3.14650        1.41810       -2.51450
H          7.00580       -2.46890       -1.38280
H          5.49660       -1.97230       -2.08820
H          7.12810       -2.31660        0.97160
H          0.11850       -3.14360        0.67280
H         -1.29530       -4.18230        2.39140
H         -1.00060       -3.57820        4.77100
H          0.68890       -1.93710        5.42640
