# Supplementary material for: Data science enabled discovery of a highly soluble 2,2′-bipyrimidine anolyte for application in a flow battery
Source: Chem Sci. 2023 Nov 2;14(47):13734–42. doi: 10.1039/d3sc04084d (PMC10699568; doi:10.1039/d3sc04084d)
Supplement: SC-014-D3SC04084D-s002 [file SC-014-D3SC04084D-s002.zip › Solubility Modeling XYZ/4b_37.xyz]

40
4b
O         -0.58290       -1.64040        0.20880
C          0.15590       -0.69190       -0.06780
O         -0.29480        0.56440       -0.31880
C         -1.68580        0.86810       -0.39370
C         -2.28460        0.47240       -1.75280
C          1.65740       -0.75650        0.00560
C          2.50000       -0.08130       -0.91220
C          1.99410        0.76180       -2.08050
N          3.85570       -0.16010       -0.85320
C          4.39380       -0.93940        0.12060
C          5.86980       -1.04320        0.16910
N          6.37460       -1.03140        1.45440
N          6.54280       -1.10220       -0.90130
N          3.67510       -1.65040        1.02900
C          2.31980       -1.55080        0.97460
C          1.63890       -2.33300        2.04550
C          1.47830       -3.71140        1.85160
C          0.82010       -4.49770        2.79280
C          0.31010       -3.91340        3.94680
C          0.46300       -2.54550        4.15850
C          1.12190       -1.73650        3.21990
C          1.30220       -0.24090        3.52930
F          0.37360        0.45470        2.87470
F          1.15590        0.01920        4.83030
F          2.50600        0.20780        3.17200
H         -2.23070        0.39240        0.42360
H         -1.79860        1.94340       -0.25420
H         -3.33420        0.76080       -1.81050
H         -1.75890        0.96410       -2.57180
H         -2.22860       -0.60410       -1.91640
H          1.66540        1.73940       -1.72700
H          2.76470        0.92490       -2.83620
H          1.15720        0.27500       -2.58230
H          7.37010       -1.07920        1.61690
H          5.75370       -0.98370        2.24950
H          7.53810       -1.15250       -0.73840
H          1.86150       -4.17860        0.95560
H          0.70310       -5.55820        2.62560
H         -0.20170       -4.52010        4.67920
H          0.06000       -2.11970        5.06570
