# Supplementary material for: Data science enabled discovery of a highly soluble 2,2′-bipyrimidine anolyte for application in a flow battery
Source: Chem Sci. 2023 Nov 2;14(47):13734–42. doi: 10.1039/d3sc04084d (PMC10699568; doi:10.1039/d3sc04084d)
Supplement: SC-014-D3SC04084D-s002 [file SC-014-D3SC04084D-s002.zip › Solubility Modeling XYZ/4x_1.xyz]

37
4y_8_2_22_1.log
C         -0.09420       -0.52750        0.02070
N          0.89210       -1.43030        0.00850
C          2.13580       -0.97130       -0.07590
N          2.49760        0.30930       -0.12890
C          1.53000        1.23400       -0.14390
C          0.18540        0.84550       -0.08810
C         -0.89470        1.87820       -0.16730
C         -1.47090       -1.06250        0.17890
C          1.98230        2.66680       -0.20410
C          3.26120       -1.98540       -0.10590
N          4.49000       -1.42850       -0.28410
N          2.97790       -3.23160        0.00600
C         -1.82630       -2.24180       -0.48500
C         -3.11100       -2.76130       -0.34860
C         -4.04320       -2.11820        0.46690
C         -3.68630       -0.95400        1.14800
C         -2.40590       -0.42550        1.00300
O         -0.98810        2.82220        0.58760
O         -1.72940        1.64350       -1.17610
C         -2.85790        2.52680       -1.27340
C          2.32190        3.18560        1.20010
H          2.87090        2.70390       -0.83950
H          1.21190        3.29520       -0.65620
H          4.58110       -0.42500       -0.22110
H          5.31740       -1.99410       -0.17020
H          3.83030       -3.79280       -0.03470
H         -1.09270       -2.73790       -1.11230
H         -3.38430       -3.66860       -0.87750
H         -5.04270       -2.52650        0.57670
H         -4.40170       -0.46010        1.79730
H         -2.13070        0.46820        1.55750
H         -3.41690        2.19070       -2.14310
H         -3.46500        2.44670       -0.36890
H         -2.51930        3.55550       -1.40290
H          2.69400        4.21110        1.14180
H          1.43440        3.17330        1.83760
H          3.09460        2.56440        1.66150
