# Supplementary material for: Data science enabled discovery of a highly soluble 2,2′-bipyrimidine anolyte for application in a flow battery
Source: Chem Sci. 2023 Nov 2;14(47):13734–42. doi: 10.1039/d3sc04084d (PMC10699568; doi:10.1039/d3sc04084d)
Supplement: SC-014-D3SC04084D-s002 [file SC-014-D3SC04084D-s002.zip › Solubility Modeling XYZ/4aD_24.xyz]

36
VS_3_Trunc
C         -0.21050       -0.10710       -0.28560
C         -0.76500        1.16140        0.01850
N         -2.09080        1.34130        0.26020
C         -2.89410        0.24830        0.18370
N         -2.46900       -1.00470       -0.12740
C         -1.13950       -1.17410       -0.35560
C         -0.75560       -2.62020       -0.65990
C          1.25370       -0.31680       -0.56410
C          0.03590        2.45890        0.07510
C         -4.34140        0.45180        0.42160
N         -4.92120        1.49110       -0.00950
N         -4.92050       -0.56280        1.15790
O          1.68320       -1.13010       -1.38660
O          2.05150        0.37380        0.28870
C          3.46860        0.22960        0.24180
C          4.15860        1.14160        1.27570
C          3.92030        2.63630        0.98990
C          5.66320        0.83080        1.35630
H         -1.56830       -3.31910       -0.45310
H         -0.48850       -2.72700       -1.71160
H          0.09520       -2.93120       -0.05310
H         -0.59650        3.33750       -0.06430
H          0.52320        2.55230        1.04540
H          0.79700        2.49330       -0.70480
H         -5.90150        1.52360        0.23080
H         -5.90030       -0.52850        1.39990
H         -4.37330       -1.35730        1.45680
H          3.71860       -0.81240        0.44920
H          3.83480        0.45800       -0.76080
H          3.73300        0.91650        2.25510
H          4.31040        2.92230        0.01230
H          2.85970        2.88330        1.00720
H          4.40730        3.26360        1.73740
H          6.16370        1.02960        0.40760
H          6.15170        1.43500        2.12160
H          5.83770       -0.21550        1.60980
