# Supplementary material for: Data science enabled discovery of a highly soluble 2,2′-bipyrimidine anolyte for application in a flow battery
Source: Chem Sci. 2023 Nov 2;14(47):13734–42. doi: 10.1039/d3sc04084d (PMC10699568; doi:10.1039/d3sc04084d)
Supplement: SC-014-D3SC04084D-s002 [file SC-014-D3SC04084D-s002.zip › Solubility Modeling XYZ/4aD_30.xyz]

36
VS_3_Trunc
C         -0.18530       -0.11630        0.16450
C         -0.76080        1.17570        0.06950
N         -2.10270        1.37270       -0.02490
C         -2.89580        0.26980       -0.05290
N         -2.44480       -1.01080        0.01750
C         -1.10180       -1.19480        0.12180
C         -0.69430       -2.66280        0.21900
C          1.29880       -0.34300        0.25840
C          0.04450        2.47230        0.02140
C         -4.35810        0.48770       -0.13610
N         -4.90070        1.43770        0.50050
N         -4.99570       -0.40600       -0.97380
O          1.88200       -1.29540       -0.26530
O          1.90200        0.53530        1.10030
C          3.30320        0.49720        1.37030
C          4.11060        1.49040        0.50200
C          4.05950        1.16820       -1.00400
C          5.56670        1.57140        0.99260
H         -0.20790       -2.98170       -0.70320
H         -0.00220       -2.81870        1.04720
H         -1.54820       -3.32160        0.38720
H          0.91260        2.37110       -0.63030
H         -0.54260        3.30900       -0.36180
H          0.38990        2.74110        1.02000
H         -5.89770        1.49390        0.34980
H         -4.47460       -1.13540       -1.43880
H         -5.99230       -0.34760       -1.12590
H          3.41910        0.77590        2.41810
H          3.70520       -0.51380        1.28230
H          3.67300        2.48020        0.64180
H          4.43290        0.16430       -1.20950
H          3.04450        1.23290       -1.39520
H          4.66420        1.87060       -1.57870
H          6.07770        0.61360        0.88580
H          6.13380        2.31400        0.43000
H          5.61480        1.85700        2.04410
