# Supplementary material for: Data science enabled discovery of a highly soluble 2,2′-bipyrimidine anolyte for application in a flow battery
Source: Chem Sci. 2023 Nov 2;14(47):13734–42. doi: 10.1039/d3sc04084d (PMC10699568; doi:10.1039/d3sc04084d)
Supplement: SC-014-D3SC04084D-s002 [file SC-014-D3SC04084D-s002.zip › Solubility Modeling XYZ/4c_1.xyz]

43
4c
O         -0.49320        0.30200        1.58250
C          0.10970       -0.34970        0.72660
O         -0.47530       -1.30900       -0.03810
C         -1.87910       -1.56440       -0.01900
C         -2.09430       -2.96580       -0.61040
C         -2.64810       -0.48770       -0.81080
C          1.59910       -0.28340        0.51120
C          2.49840       -0.04210        1.57770
C          2.06820        0.13350        3.03180
N          3.84430        0.02520        1.39900
C          4.31540       -0.15170        0.13730
C          5.78060       -0.07240       -0.05840
N          6.26290       -1.01340       -0.94670
N          6.46670        0.77770        0.58100
N          3.53800       -0.36560       -0.95660
C          2.19260       -0.42860       -0.77000
C          1.43640       -0.59850       -2.04500
C          0.73980        0.50640       -2.55210
C          0.00280        0.41300       -3.72920
C         -0.05100       -0.79400       -4.41740
C          0.62950       -1.90510       -3.92590
C          1.37840       -1.82840       -2.74160
C          2.06980       -3.09390       -2.21000
F          1.64000       -4.19840       -2.82380
F          3.38180       -3.00050       -2.42560
F          1.85390       -3.25870       -0.90420
H         -2.23260       -1.57540        1.01360
H         -3.15160       -3.23220       -0.61700
H         -1.72830       -3.02750       -1.63640
H         -1.57050       -3.72280       -0.02560
H         -3.71870       -0.69390       -0.81360
H         -2.51080        0.50290       -0.37680
H         -2.31540       -0.44380       -1.84860
H          1.56390        1.09100        3.16370
H          1.38550       -0.66210        3.33180
H          2.91320        0.10780        3.72240
H          5.63270       -1.65080       -1.41210
H          7.25040       -1.07090       -1.15000
H          7.45390        0.72170        0.37570
H          0.76850        1.45010       -2.02640
H         -0.52780        1.27510       -4.10540
H         -0.62370       -0.87080       -5.32990
H          0.56330       -2.83090       -4.47810
