# Supplementary material for: Data science enabled discovery of a highly soluble 2,2′-bipyrimidine anolyte for application in a flow battery
Source: Chem Sci. 2023 Nov 2;14(47):13734–42. doi: 10.1039/d3sc04084d (PMC10699568; doi:10.1039/d3sc04084d)
Supplement: SC-014-D3SC04084D-s002 [file SC-014-D3SC04084D-s002.zip › Solubility Modeling XYZ/4s_12.xyz]

40
4u_8_2_22_12.log
C          0.77000        0.54100       -0.04390
N          2.09700        0.45490        0.10900
C          2.63030       -0.76020        0.11440
N          1.96690       -1.91190       -0.00010
C          0.64320       -1.85200       -0.17640
C         -0.00650       -0.61200       -0.22210
C         -1.46570       -0.54290       -0.55810
C          0.18430        1.90450        0.00370
C         -0.09240       -3.15060       -0.33660
C          4.13400       -0.86870        0.26260
N          4.57600       -2.14850        0.40570
N          4.83640        0.20450        0.26490
C         -1.02310        2.14920        0.66830
C         -1.54610        3.43920        0.71680
C         -0.87060        4.49100        0.09740
C          0.33760        4.25260       -0.55930
C          0.86900        2.96610       -0.59810
O         -1.89100       -0.03270       -1.57140
O         -2.21360       -1.12300        0.37610
C         -3.65310       -1.17930        0.15120
C         -4.27730       -1.32540        1.52420
C         -3.96030       -2.34110       -0.77780
H          0.61980       -3.94850       -0.54440
H         -0.63820       -3.38740        0.58160
H         -0.82360       -3.09540       -1.14770
H          3.93040       -2.90400        0.22670
H          5.56430       -2.34290        0.35010
H          5.82750       -0.02150        0.36510
H         -1.54400        1.34090        1.17570
H         -2.47670        3.62300        1.24360
H         -1.28140        5.49500        0.13180
H          0.86690        5.06920       -1.03950
H          1.81140        2.77170       -1.10020
H         -3.94410       -0.23100       -0.30920
H         -3.94690       -2.25530        1.99620
H         -4.00350       -0.48460        2.16610
H         -5.36570       -1.35140        1.42890
H         -3.46810       -2.21230       -1.74480
H         -3.62600       -3.28030       -0.32640
H         -5.03880       -2.40090       -0.94550
