# Supplementary material for: Data science enabled discovery of a highly soluble 2,2′-bipyrimidine anolyte for application in a flow battery
Source: Chem Sci. 2023 Nov 2;14(47):13734–42. doi: 10.1039/d3sc04084d (PMC10699568; doi:10.1039/d3sc04084d)
Supplement: SC-014-D3SC04084D-s002 [file SC-014-D3SC04084D-s002.zip › Solubility Modeling XYZ/4v_143.xyz]

45
4x_2ndGen
C         -0.87410        0.82980        1.06610
C         -1.58500       -0.39630        1.04160
N         -2.92140       -0.46650        1.28510
C         -3.56820        0.69290        1.57250
N         -2.97900        1.91660        1.62470
C         -1.64770        1.98040        1.35770
C          0.59930        0.89170        0.76570
C         -1.09630        3.40410        1.36750
C         -0.97690       -1.72360        0.74630
C         -1.10160       -2.18550       -0.56990
C         -0.51640       -3.37870       -0.97860
C          0.21910       -4.14890       -0.08370
C          0.34520       -3.69820        1.23840
C         -0.24590       -2.50820        1.67750
O          1.25980        1.73470        1.60100
O          1.16560        0.15780       -0.04830
C          2.67060        1.92610        1.52340
C         -5.01310        0.60330        1.88170
N         -5.46260       -0.36440        2.56260
N         -5.75270        1.63190        1.33250
O          0.77420       -5.31570       -0.57320
C          1.53760       -6.14050        0.30040
O         -0.02690       -2.26180        3.02410
C         -0.67420       -1.21490        3.73120
C          3.05480        2.88680        0.38680
H         -0.55450        3.59340        2.29450
H         -0.41800        3.56830        0.52960
H         -1.88630        4.15290        1.28660
H         -1.64930       -1.60230       -1.29660
H         -0.62890       -3.70190       -2.00330
H          0.90360       -4.27940        1.95710
H          3.18590        0.97040        1.41430
H          3.00100        2.34760        2.47290
H         -6.46340       -0.32390        2.69160
H         -5.30060        2.36430        0.80410
H         -6.75380        1.67100        1.45960
H          2.40900       -5.61210        0.69010
H          0.93590       -6.50410        1.13480
H          1.89810       -7.00990       -0.24920
H         -0.46510       -1.33560        4.79380
H         -0.29280       -0.23550        3.44830
H         -1.75760       -1.24890        3.61770
H          4.13050        3.06230        0.37720
H          2.77730        2.48450       -0.58790
H          2.56130        3.85200        0.50440
