# Supplementary material for: Data science enabled discovery of a highly soluble 2,2′-bipyrimidine anolyte for application in a flow battery
Source: Chem Sci. 2023 Nov 2;14(47):13734–42. doi: 10.1039/d3sc04084d (PMC10699568; doi:10.1039/d3sc04084d)
Supplement: SC-014-D3SC04084D-s002 [file SC-014-D3SC04084D-s002.zip › Solubility Modeling XYZ/4z_22.xyz]

49
4aA_8_2_22_22.log
C         -0.62320        0.62350       -0.00880
N         -0.10420        1.85210       -0.11330
C          1.22040        1.95140       -0.12420
N          2.08420        0.94180       -0.04910
C          1.59540       -0.29770        0.07230
C          0.21060       -0.50060        0.10820
C         -0.34870       -1.86100        0.39530
C         -2.10300        0.52490       -0.02870
C          2.59360       -1.43060        0.17240
C          1.82660        3.33500       -0.24200
N          3.18500        3.33800       -0.15960
N          1.05070        4.34760       -0.37930
C         -2.75650       -0.49950       -0.72100
C         -4.14790       -0.55870       -0.73980
C         -4.91920        0.39230       -0.06440
C         -4.25590        1.42110        0.61750
C         -2.86800        1.49500        0.62990
O         -0.90250       -2.15260        1.43170
O         -0.14660       -2.71140       -0.60970
C         -0.61680       -4.05390       -0.39850
C          3.77760       -1.06330        1.07520
C          3.03280       -1.89260       -1.23710
C          3.80950       -0.85960       -2.05320
C          3.35310       -0.79790        2.51860
C         -6.42350        0.31170       -0.05520
H          2.08310       -2.28480        0.63550
H          3.67360        2.45440       -0.18500
H          3.69860        4.18030       -0.36870
H          1.59970        5.20670       -0.44380
H         -2.18540       -1.23640       -1.28020
H         -4.64080       -1.35160       -1.29540
H         -4.83720        2.17490        1.14210
H         -2.36460        2.30020        1.15560
H         -0.12130       -4.48790        0.47140
H         -1.69740       -4.04760       -0.24510
H         -0.35800       -4.59820       -1.30310
H          4.49040       -1.89570        1.04230
H          4.28990       -0.18450        0.67250
H          3.65030       -2.78800       -1.09940
H          2.14140       -2.20720       -1.79060
H          4.08890       -1.28450       -3.02130
H          3.21420        0.03870       -2.23930
H          4.72940       -0.55310       -1.54680
H          4.21950       -0.59100        3.15230
H          2.68200        0.06540        2.57970
H          2.82700       -1.66300        2.93650
H         -6.87060        1.30180       -0.17610
H         -6.78970       -0.33560       -0.85500
H         -6.77960       -0.09560        0.89670
