# Supplementary material for: Data science enabled discovery of a highly soluble 2,2′-bipyrimidine anolyte for application in a flow battery
Source: Chem Sci. 2023 Nov 2;14(47):13734–42. doi: 10.1039/d3sc04084d (PMC10699568; doi:10.1039/d3sc04084d)
Supplement: SC-014-D3SC04084D-s002 [file SC-014-D3SC04084D-s002.zip › Solubility Modeling XYZ/4z_3.xyz]

49
4aA_8_2_22_3.log
C         -0.44590        0.60500       -0.08080
N          0.06840        1.83850       -0.01210
C          1.39430        1.95880        0.01030
N          2.27060        0.96290       -0.03690
C          1.78700       -0.28340       -0.08810
C          0.40400       -0.51240       -0.10420
C         -0.13830       -1.90890       -0.10320
C         -1.92490        0.50910       -0.13390
C          2.81910       -1.38980       -0.06220
C          1.92880        3.37490        0.08920
N          0.95830        4.31150        0.27950
N          3.19370        3.57040        0.00420
C         -2.69610        1.39590        0.62730
C         -4.08410        1.32580        0.59490
C         -4.74180        0.38430       -0.20720
C         -3.96450       -0.48150       -0.98330
C         -2.57350       -0.42620       -0.94730
O          0.02620       -2.70810       -0.99950
O         -0.82120       -2.16500        1.00950
C         -1.45610       -3.45220        1.07150
C          3.56330       -1.37200        1.28370
C          3.78780       -1.24830       -1.24570
C          3.09140       -1.32700       -2.60290
C          2.64290       -1.59210        2.48300
C         -6.24590        0.30090       -0.21860
H          2.30470       -2.35220       -0.15700
H         -0.00570        4.03490        0.16090
H          1.18750        5.28920        0.18460
H          3.40180        4.56840        0.07000
H         -2.19800        2.13290        1.24950
H         -4.66930        2.01390        1.19920
H         -4.45240       -1.20340       -1.63240
H         -2.00030       -1.09400       -1.58470
H         -1.96310       -3.48090        2.03270
H         -2.17240       -3.54770        0.25270
H         -0.70700       -4.24230        1.00370
H          4.32560       -2.15860        1.25150
H          4.09050       -0.41560        1.37970
H          4.32360       -0.29730       -1.14770
H          4.53250       -2.04790       -1.16260
H          3.81660       -1.27920       -3.41940
H          2.53010       -2.26210       -2.69800
H          2.38520       -0.50000       -2.73540
H          3.21460       -1.63700        3.41360
H          1.91190       -0.78200        2.58120
H          2.08850       -2.53190        2.38240
H         -6.60720       -0.19850       -1.12020
H         -6.60420       -0.26780        0.64590
H         -6.69530        1.29580       -0.16680
