# Supplementary material for: Data science enabled discovery of a highly soluble 2,2′-bipyrimidine anolyte for application in a flow battery
Source: Chem Sci. 2023 Nov 2;14(47):13734–42. doi: 10.1039/d3sc04084d (PMC10699568; doi:10.1039/d3sc04084d)
Supplement: SC-014-D3SC04084D-s002 [file SC-014-D3SC04084D-s002.zip › Solubility Modeling XYZ/4e_7.xyz]

44
4e
O          0.06850        1.73490       -0.60460
C          0.44880        0.60900       -0.93640
O         -0.32450       -0.28980       -1.59380
C         -1.66570        0.01250       -1.96630
C         -2.68190       -0.32880       -0.86210
O         -2.53490        0.56380        0.23370
C         -3.40500        0.28000        1.31750
C          1.75420        0.01380       -0.49380
C          2.57640       -0.75160       -1.35530
C          2.23800       -1.05070       -2.81350
N          3.77080       -1.26440       -0.95770
C          4.17140       -0.99750        0.31310
C          5.46770       -1.56350        0.74970
N          6.20900       -0.69270        1.52370
N          5.81300       -2.72600        0.38700
N          3.45760       -0.27240        1.21460
C          2.26220        0.23490        0.81010
C          1.53750        0.97200        1.88760
C          0.37950        0.39000        2.42170
C         -0.34460        1.02090        3.42900
C          0.08010        2.25050        3.91910
C          1.22440        2.84850        3.39730
C          1.96660        2.22680        2.38120
C          3.18990        2.95460        1.80080
F          3.22100        2.88330        0.46920
F          3.20690        4.24860        2.12780
F          4.30000        2.40290        2.29080
H         -1.81980        1.00560       -2.39120
H         -1.87140       -0.66360       -2.79650
H         -3.69240       -0.26600       -1.26920
H         -2.53730       -1.36220       -0.54090
H         -3.24700        1.01090        2.11030
H         -4.45170        0.33580        1.01470
H         -3.21100       -0.71000        1.73310
H          1.83970       -0.16710       -3.31290
H          3.11280       -1.37050       -3.38260
H          1.49470       -1.84600       -2.87280
H          5.84490        0.21820        1.76390
H          7.12050       -0.95820        1.86790
H          6.72350       -2.99220        0.73320
H          0.03470       -0.56490        2.05110
H         -1.23430        0.55640        3.82780
H         -0.47960        2.74370        4.70010
H          1.52600        3.80740        3.79250
