# Supplementary material for: Data science enabled discovery of a highly soluble 2,2′-bipyrimidine anolyte for application in a flow battery
Source: Chem Sci. 2023 Nov 2;14(47):13734–42. doi: 10.1039/d3sc04084d (PMC10699568; doi:10.1039/d3sc04084d)
Supplement: SC-014-D3SC04084D-s002 [file SC-014-D3SC04084D-s002.zip › Solubility Modeling XYZ/4k_8.xyz]

40
4y
O          0.10020        3.47160        0.16270
C         -0.92840        2.80430        0.30250
O         -2.01980        3.23460        0.97850
C         -2.07940        4.55170        1.50710
C         -1.04470        1.36300       -0.11230
C         -2.21980        0.83710       -0.70490
C         -3.47870        1.65500       -0.98410
N         -2.31410       -0.45330       -1.12020
C         -1.21750       -1.23930       -0.96640
C         -1.31020       -2.63660       -1.44740
N         -0.69630       -3.54420       -0.60690
N         -1.93220       -2.90550       -2.51650
N         -0.03790       -0.82600       -0.43310
C          0.04580        0.46200       -0.00070
C          1.36350        0.78100        0.62350
C          2.55300        0.63410       -0.10230
C          3.78970        0.93240        0.47580
C          5.06510        0.78620       -0.33410
C          3.84230        1.38900        1.79460
C          2.66850        1.53280        2.53720
C          2.72350        2.03950        3.96690
C          1.43850        1.22940        1.94870
H         -1.98410        5.29610        0.71530
H         -3.03640        4.70680        2.00530
H         -1.28560        4.71690        2.23710
H         -4.04610        1.80110       -0.06460
H         -3.22800        2.63290       -1.39600
H         -4.13720        1.16700       -1.70510
H         -0.70750       -4.53140       -0.81940
H         -0.22120       -3.23170        0.22770
H         -1.94080       -3.89260       -2.72950
H          2.51420        0.28980       -1.12620
H          5.82920        1.48690        0.00520
H          5.45620       -0.22830       -0.25400
H          4.88380        1.00710       -1.38670
H          4.79590        1.62900        2.24310
H          1.86260        2.67350        4.18350
H          2.72290        1.20590        4.66960
H          3.61220        2.64830        4.13820
H          0.53120        1.34450        2.52500
