# Supplementary material for: Data science enabled discovery of a highly soluble 2,2′-bipyrimidine anolyte for application in a flow battery
Source: Chem Sci. 2023 Nov 2;14(47):13734–42. doi: 10.1039/d3sc04084d (PMC10699568; doi:10.1039/d3sc04084d)
Supplement: SC-014-D3SC04084D-s002 [file SC-014-D3SC04084D-s002.zip › Solubility Modeling XYZ/4v_22.xyz]

45
4x_2ndGen
C         -1.04000        1.02350        1.61980
C         -1.63350       -0.23510        1.33030
N         -2.98150       -0.41870        1.34260
C         -3.76260        0.65880        1.61260
N         -3.29460        1.90510        1.88370
C         -1.94680        2.07930        1.88420
C          0.45240        1.24370        1.62340
C         -1.52190        3.50450        2.22960
C         -0.88810       -1.47120        0.94640
C         -0.91230       -2.57850        1.80150
C         -0.19980       -3.73480        1.49790
C          0.55750       -3.81200        0.32100
C          0.57550       -2.71160       -0.53670
C         -0.13980       -1.53720       -0.24280
O          1.12920        0.17980        2.11810
O          0.99400        2.30800        1.31440
C          2.54750        0.17780        2.20660
C         -5.22730        0.44420        1.64150
N         -5.70870       -0.61850        2.13280
N         -5.94100        1.47680        1.06620
O          1.30000       -4.91280       -0.06100
C          1.32290       -6.05960        0.78220
O         -0.15290       -0.42570       -1.06830
C          0.63700       -0.41890       -2.25190
C          3.01910       -1.21410        2.63930
H         -2.35440        4.11290        2.58800
H         -0.76600        3.50300        3.01540
H         -1.10780        3.99920        1.35060
H         -1.48040       -2.53920        2.71990
H         -0.24490       -4.56010        2.19220
H          1.16040       -2.78880       -1.44080
H          2.98550        0.43060        1.23950
H          2.87600        0.92910        2.92610
H         -6.71640       -0.65590        2.07880
H         -5.46480        2.28960        0.70200
H         -6.94850        1.43780        1.01040
H          1.95510       -6.82480        0.33200
H          1.73660       -5.82570        1.76430
H          0.32610       -6.48560        0.90530
H          0.32150       -1.19720       -2.94820
H          0.52050        0.54070       -2.75530
H          1.69680       -0.54580       -2.02570
H          4.10580       -1.24820        2.71620
H          2.60760       -1.48610        3.61180
H          2.71240       -1.97490        1.92040
