# Supplementary material for: Data science enabled discovery of a highly soluble 2,2′-bipyrimidine anolyte for application in a flow battery
Source: Chem Sci. 2023 Nov 2;14(47):13734–42. doi: 10.1039/d3sc04084d (PMC10699568; doi:10.1039/d3sc04084d)
Supplement: SC-014-D3SC04084D-s002 [file SC-014-D3SC04084D-s002.zip › Solubility Modeling XYZ/4v_36.xyz]

45
4x_2ndGen
C         -1.06700        1.16510        0.84420
C         -1.58270       -0.14120        1.05630
N         -2.85920       -0.35660        1.47470
C         -3.64880        0.73020        1.67340
N         -3.26050        2.01640        1.47020
C         -1.98060        2.22510        1.06300
C          0.34870        1.41940        0.39200
C         -1.62910        3.70200        0.90190
C         -0.83460       -1.40780        0.80540
C         -0.47380       -1.74190       -0.50410
C          0.24910       -2.89990       -0.77490
C          0.63040       -3.75690        0.26680
C          0.27010       -3.42430        1.57330
C         -0.45750       -2.25610        1.86170
O          1.23030        0.56170        0.95990
O          0.68670        2.36840       -0.31980
C          2.62150        0.63070        0.67870
C         -5.04300        0.48500        2.10740
N         -5.69700       -0.49210        1.63850
N         -5.48520        1.38700        3.05480
O          1.35060       -4.92370        0.09620
C          1.75080       -5.30530       -1.21550
O         -0.81640       -1.87730        3.14430
C         -0.44040       -2.69170        4.24930
C          3.32190       -0.56320        1.33540
H         -0.70380        3.93880        1.42790
H         -1.50130        3.94740       -0.15260
H         -2.40220        4.36070        1.30200
H         -0.75220       -1.09370       -1.32270
H          0.50620       -3.11380       -1.80120
H          0.57490       -4.09310        2.36410
H          2.78970        0.60960       -0.39930
H          3.03180        1.56670        1.06040
H         -6.62750       -0.56450        2.02420
H         -6.41500        1.31260        3.44180
H         -4.88750        2.13910        3.36610
H          2.30650       -6.24150       -1.16420
H          0.88950       -5.46810       -1.86520
H          2.40460       -4.55790       -1.66760
H         -0.80420       -2.23690        5.17050
H         -0.87780       -3.68870        4.17870
H          0.64400       -2.77930        4.33070
H          4.39380       -0.53920        1.13920
H          3.18080       -0.55840        2.41670
H          2.93430       -1.50740        0.95080
