# Supplementary material for: Data science enabled discovery of a highly soluble 2,2′-bipyrimidine anolyte for application in a flow battery
Source: Chem Sci. 2023 Nov 2;14(47):13734–42. doi: 10.1039/d3sc04084d (PMC10699568; doi:10.1039/d3sc04084d)
Supplement: SC-014-D3SC04084D-s002 [file SC-014-D3SC04084D-s002.zip › Solubility Modeling XYZ/4g_5.xyz]

40
4g
O          0.38860       -3.19490       -0.97380
C          0.18980       -2.49270        0.02120
O          0.75680       -2.72470        1.22860
C          1.56600       -3.87130        1.44870
C         -0.56840       -1.19290       -0.01520
C         -1.41030       -0.76310        1.04050
C         -1.67070       -1.56820        2.31120
N         -2.10010        0.40730        0.99430
C         -1.96920        1.16520       -0.12640
C         -2.73400        2.43040       -0.20350
N         -2.73910        3.13700        0.98290
N         -3.27860        2.78380       -1.29010
N         -1.21050        0.83120       -1.20240
C         -0.51840       -0.33780       -1.14410
C          0.31010       -0.58340       -2.36300
C          1.68930       -0.28830       -2.36340
C          2.37150        0.31930       -1.14310
C          2.45790       -0.53720       -3.50400
C          1.87450       -1.08060       -4.64380
C          0.51610       -1.37970       -4.65240
C         -0.27060       -1.13700       -3.52290
C         -1.75050       -1.49850       -3.57200
H          2.43690       -3.86760        0.79160
H          1.91870       -3.88190        2.47990
H          1.00180       -4.78830        1.27310
H         -1.81190       -2.62520        2.08380
H         -0.83100       -1.47020        2.99970
H         -2.56870       -1.23440        2.83450
H         -2.27620        2.76920        1.80160
H         -3.21380        4.02570        1.05070
H         -3.75520        3.67140       -1.22140
H          1.81440        1.18760       -0.78960
H          2.40960       -0.40300       -0.32740
H          3.38630        0.65430       -1.36130
H          3.51420       -0.31000       -3.51160
H          2.47570       -1.27120       -5.52050
H          0.07720       -1.80490       -5.54340
H         -2.02010       -2.02080       -4.49080
H         -2.00800       -2.14980       -2.73600
H         -2.36400       -0.60080       -3.49020
