# Supplementary material for: Data science enabled discovery of a highly soluble 2,2′-bipyrimidine anolyte for application in a flow battery
Source: Chem Sci. 2023 Nov 2;14(47):13734–42. doi: 10.1039/d3sc04084d (PMC10699568; doi:10.1039/d3sc04084d)
Supplement: SC-014-D3SC04084D-s002 [file SC-014-D3SC04084D-s002.zip › Solubility Modeling XYZ/4p_8.xyz]

47
4p_8_2_22_8.log
C         -1.02470        0.25460       -0.02180
N         -2.26860       -0.23370        0.02070
C         -2.39420       -1.55740       -0.01110
N         -1.39880       -2.44070       -0.08240
C         -0.14520       -1.97650       -0.12940
C          0.08590       -0.59380       -0.09700
C          1.47260       -0.03110       -0.09090
C         -0.88620        1.74190       -0.02060
C          0.95650       -2.99230       -0.20110
C         -3.79410       -2.13440        0.03540
N         -3.81940       -3.49190        0.13260
N         -4.79690       -1.33480        0.00700
C         -0.63330        2.40610       -1.23050
C         -0.52280        3.80010       -1.21140
C         -0.65500        4.50780       -0.01970
C         -0.90420        3.83000        1.17240
C         -1.02570        2.43900        1.18960
O          1.87930        0.74500        0.74380
C         -1.27600        1.69660        2.47780
O          2.18200       -0.48370       -1.12830
C          3.59100       -0.18950       -1.15620
C          4.33870       -1.37180       -0.56150
O          3.96110       -1.63180        0.77400
C          4.55090       -0.75160        1.71680
C         -0.48950        1.64270       -2.52590
H          1.26660       -3.12230       -1.24310
H          1.83510       -2.67650        0.36730
H          0.58740       -3.94680        0.17470
H         -4.69080       -3.98480        0.01040
H         -2.95840       -4.00090       -0.00530
H         -5.67090       -1.86260        0.04350
H         -0.33420        4.32970       -2.14110
H         -0.56490        5.58980       -0.01940
H         -1.00360        4.38300        2.10230
H         -1.29240        2.38550        3.32450
H         -2.23120        1.16330        2.44780
H         -0.49130        0.95270        2.65390
H          3.85110       -0.06750       -2.20850
H          3.77860        0.74240       -0.62070
H          4.09530       -2.27290       -1.13180
H          5.42020       -1.19010       -0.63720
H          4.23250       -1.08600        2.70480
H          5.64540       -0.79730        1.65310
H          4.21540        0.28030        1.56700
H         -1.32660        0.95420       -2.67800
H         -0.45460        2.33050       -3.37290
H          0.42940        1.04630       -2.54150
