# Supplementary material for: Data science enabled discovery of a highly soluble 2,2′-bipyrimidine anolyte for application in a flow battery
Source: Chem Sci. 2023 Nov 2;14(47):13734–42. doi: 10.1039/d3sc04084d (PMC10699568; doi:10.1039/d3sc04084d)
Supplement: SC-014-D3SC04084D-s002 [file SC-014-D3SC04084D-s002.zip › Solubility Modeling XYZ/4aF_21.xyz]

38
VS_19_Trunc
C          0.15490       -1.60130        1.26240
C         -0.38530       -2.54910        0.35790
N         -0.78060       -2.21620       -0.89930
C         -0.64960       -0.91550       -1.27130
N         -0.17040        0.07340       -0.47300
C          0.21270       -0.26710        0.78690
C          0.59900       -1.95890        2.65600
C         -0.62140       -4.01900        0.69570
C         -1.09730       -0.53260       -2.62920
N         -1.70860        0.55990       -2.81690
N         -0.74820       -1.45290       -3.59750
O          0.48480       -1.20440        3.62580
O          1.27110       -3.13380        2.69840
C          1.82110       -3.61940        3.91500
C          0.76950        0.88430        1.55270
C          2.16580        1.05070        1.52650
C          2.77930        2.09920        2.20610
C          2.01030        3.00260        2.92690
C          0.62910        2.84990        2.97200
C         -0.01510        1.80200        2.30580
F          2.94510        0.18870        0.82980
O         -1.38860        1.81180        2.49620
C         -2.25080        0.80680        1.98560
H          0.31490       -4.57490        0.64150
H         -1.03360       -4.12960        1.69910
H         -1.32730       -4.49160        0.01010
H         -1.94600        0.71690       -3.78580
H         -0.26030       -2.30120       -3.34770
H         -0.98350       -1.29470       -4.56680
H          1.04290       -3.76630        4.66530
H          2.31110       -4.57750        3.74220
H          2.56230       -2.92560        4.31410
H          3.85290        2.21320        2.17260
H          2.48340        3.81810        3.45390
H          0.04710        3.55780        3.54460
H         -3.26130        1.00560        2.34180
H         -2.29470        0.82100        0.89760
H         -1.98180       -0.18630        2.34350
