# Supplementary material for: Data science enabled discovery of a highly soluble 2,2′-bipyrimidine anolyte for application in a flow battery
Source: Chem Sci. 2023 Nov 2;14(47):13734–42. doi: 10.1039/d3sc04084d (PMC10699568; doi:10.1039/d3sc04084d)
Supplement: SC-014-D3SC04084D-s002 [file SC-014-D3SC04084D-s002.zip › Solubility Modeling XYZ/4aF_23.xyz]

38
VS_19_Trunc
C         -0.00780       -1.66300        1.22680
C         -0.64660       -2.54540        0.32200
N         -0.97740       -2.18200       -0.94520
C         -0.66380       -0.91890       -1.33400
N         -0.06660        0.00930       -0.54160
C          0.24360       -0.35650        0.73140
C          0.32330       -2.07780        2.63730
C         -1.00590       -3.99190        0.65200
C         -1.03650       -0.51930       -2.70970
N         -2.13250       -0.90340       -3.21290
N         -0.07290        0.24800       -3.33390
O         -0.35570       -2.86940        3.29620
O          1.51610       -1.59100        3.05510
C          2.02190       -1.89600        4.34680
C          0.85950        0.75210        1.51700
C          2.23170        0.99160        1.31840
C          2.91170        1.94910        2.06580
C          2.23720        2.68120        3.03330
C          0.87950        2.46410        3.23990
C          0.16570        1.52340        2.49030
F          2.92680        0.27420        0.40310
O         -1.18090        1.48640        2.81730
C         -2.14380        0.79390        2.03700
H         -1.84640       -4.02350        1.34570
H         -1.28770       -4.56340       -0.23440
H         -0.16000       -4.50670        1.10840
H         -2.26510       -0.58130       -4.16080
H          0.77410        0.50480       -2.84750
H         -0.20460        0.56770       -4.28270
H          2.98260       -1.40210        4.49240
H          1.34070       -1.54950        5.12530
H          2.16980       -2.97020        4.46630
H          3.96640        2.11590        1.90310
H          2.76390        3.41940        3.62000
H          0.36790        3.05080        3.98930
H         -2.08060       -0.28400        2.17300
H         -3.13710        1.09150        2.37200
H         -2.07900        1.04820        0.97920
