# Supplementary material for: Data science enabled discovery of a highly soluble 2,2′-bipyrimidine anolyte for application in a flow battery
Source: Chem Sci. 2023 Nov 2;14(47):13734–42. doi: 10.1039/d3sc04084d (PMC10699568; doi:10.1039/d3sc04084d)
Supplement: SC-014-D3SC04084D-s002 [file SC-014-D3SC04084D-s002.zip › Solubility Modeling XYZ/4i_8.xyz]

50
4i
O         -1.29950       -3.38580       -0.49910
C         -0.60990       -2.45880       -0.06650
O          0.52660       -2.64220        0.64700
C          1.05510       -3.94240        0.86450
C         -1.01200       -1.00860       -0.14800
C         -2.36910       -0.60770       -0.09290
C         -3.53600       -1.57180        0.10530
N         -2.75300        0.69280       -0.18670
C         -1.77370        1.62330       -0.33460
C         -2.17560        3.04330       -0.45260
N         -3.19190        3.39560        0.41330
N         -1.58250        3.81090       -1.26580
N         -0.44720        1.34400       -0.41540
C         -0.07230        0.03970       -0.32770
C          1.40090       -0.14810       -0.49490
C          1.93400       -0.57100       -1.72830
C          1.04150       -0.80640       -2.94170
C          3.31070       -0.76400       -1.86590
C          4.18270       -0.55050       -0.80060
O          5.52540       -0.77290       -1.04080
C          6.46630       -0.57320        0.01070
C          7.87320       -0.88780       -0.51830
C          8.96620       -0.70280        0.54280
C          3.65190       -0.13110        0.42700
C          2.27810        0.07000        0.58600
C          1.75760        0.50500        1.95140
H          0.34840       -4.56600        1.41370
H          1.28970       -4.43230       -0.08160
H          1.97330       -3.87400        1.44780
H         -3.69800       -2.16000       -0.79830
H         -3.33820       -2.25430        0.93250
H         -4.46950       -1.05440        0.33410
H         -3.60670        2.70760        1.02520
H         -3.54130        4.34270        0.43870
H         -1.93370        4.75740       -1.24160
H          1.61700       -0.90190       -3.86340
H          0.44180       -1.70680       -2.80780
H          0.35710        0.03130       -3.08000
H          3.71440       -1.08560       -2.81550
H          6.42540        0.46040        0.36000
H          6.23310       -1.22800        0.85260
H          7.90260       -1.91390       -0.88730
H          8.09250       -0.24710       -1.37350
H          9.94950       -0.93440        0.13270
H          8.99380        0.32450        0.90770
H          8.80200       -1.35840        1.39870
H          4.30070        0.04050        1.27280
H          0.96140       -0.16240        2.28310
H          2.53460        0.48970        2.71670
H          1.34190        1.51150        1.89690
