# Supplementary material for: Data science enabled discovery of a highly soluble 2,2′-bipyrimidine anolyte for application in a flow battery
Source: Chem Sci. 2023 Nov 2;14(47):13734–42. doi: 10.1039/d3sc04084d (PMC10699568; doi:10.1039/d3sc04084d)
Supplement: SC-014-D3SC04084D-s002 [file SC-014-D3SC04084D-s002.zip › Solubility Modeling XYZ/4i_14.xyz]

50
4i
O         -0.67570       -3.42340       -0.53550
C         -0.06310       -2.44110       -0.10930
O          1.14260       -2.52020        0.50310
C          1.83490       -3.75590        0.60710
C         -0.63310       -1.04580       -0.08390
C         -2.01820       -0.80980        0.09330
C         -3.04790       -1.91210        0.32840
N         -2.55370        0.43950        0.09810
C         -1.70300        1.48370       -0.08320
C         -2.26510        2.85280       -0.05010
N         -3.47450        2.96160       -0.70760
N         -1.63140        3.79090        0.51630
N         -0.36250        1.36680       -0.26640
C          0.16380        0.11290       -0.27580
C          1.63180        0.10590       -0.55460
C          2.11540       -0.19660       -1.84200
C          1.16700       -0.47090       -3.00370
C          3.49100       -0.23420       -2.08060
C          4.41240        0.01770       -1.06620
O          5.74760       -0.06550       -1.41830
C          6.78460        0.17600       -0.46540
C          7.32930       -1.13560        0.13370
C          6.33080       -1.91190        1.00450
C          3.92930        0.32200        0.21420
C          2.55710        0.36720        0.47480
C          2.09380        0.67580        1.89430
H          2.78600       -3.60320        1.11720
H          1.25530       -4.48320        1.17720
H          2.04220       -4.17210       -0.37980
H         -3.21390       -2.47630       -0.58960
H         -2.70770       -2.60100        1.10210
H         -4.01290       -1.51830        0.65280
H         -3.94920        3.85080       -0.76840
H         -3.90510        2.15060       -1.12800
H         -2.10750        4.67950        0.45730
H          0.39110        0.29390       -3.05090
H          1.68120       -0.46200       -3.96570
H          0.67530       -1.43560       -2.87760
H          3.85560       -0.46800       -3.07090
H          7.59480        0.64780       -1.02220
H          6.52840        0.90440        0.30300
H          7.67810       -1.78160       -0.67300
H          8.21100       -0.90710        0.73370
H          6.79390       -2.80870        1.41670
H          5.98180       -1.30840        1.84270
H          5.46060       -2.23010        0.42990
H          4.60580        0.51340        1.03160
H          1.40210       -0.09220        2.24230
H          2.92160        0.71330        2.60360
H          1.56720        1.63010        1.92320
