# Supplementary material for: Data science enabled discovery of a highly soluble 2,2′-bipyrimidine anolyte for application in a flow battery
Source: Chem Sci. 2023 Nov 2;14(47):13734–42. doi: 10.1039/d3sc04084d (PMC10699568; doi:10.1039/d3sc04084d)
Supplement: SC-014-D3SC04084D-s002 [file SC-014-D3SC04084D-s002.zip › Solubility Modeling XYZ/4g_7.xyz]

40
4g
O          0.39860       -3.19020       -0.93250
C          0.24740       -2.46220        0.05230
O          0.87420       -2.66120        1.23580
C          1.69660       -3.80030        1.44560
C         -0.51530       -1.16490        0.01910
C         -1.30500       -0.70810        1.10340
C         -1.49770       -1.47770        2.40770
N         -2.00010        0.45930        1.05980
C         -1.93580        1.18150       -0.08900
C         -2.67970        2.46070       -0.12960
N         -3.30810        2.68750       -1.33830
N         -2.71950        3.21040        0.88950
N         -1.22000        0.82610       -1.18810
C         -0.52220       -0.33960       -1.13280
C          0.24890       -0.61440       -2.38260
C          1.62560       -0.31630       -2.45550
C          2.36230        0.32380       -1.28440
C          2.34060       -0.59250       -3.62430
C          1.70610       -1.16610       -4.72120
C          0.34980       -1.46830       -4.65830
C         -0.38370       -1.19880       -3.49960
C         -1.86290       -1.56490       -3.46960
H          2.53390       -3.81270        0.74630
H          2.10000       -3.78310        2.45800
H          1.12700       -4.72260        1.32250
H         -1.64700       -2.54090        2.21730
H         -0.62430       -1.35910        3.04940
H         -2.36880       -1.13090        2.96670
H         -3.86160        3.51980       -1.48230
H         -3.21520        2.02790       -2.09740
H         -3.27120        4.04360        0.74420
H          3.36440        0.65580       -1.55880
H          1.81920        1.19930       -0.92700
H          2.44160       -0.37760       -0.45360
H          3.39450       -0.36310       -3.68740
H          2.26610       -1.37760       -5.62020
H         -0.12900       -1.91720       -5.51650
H         -2.17350       -2.11160       -4.36090
H         -2.07860       -2.19490       -2.60590
H         -2.47520       -0.66690       -3.38220
