# Supplementary material for: Data science enabled discovery of a highly soluble 2,2′-bipyrimidine anolyte for application in a flow battery
Source: Chem Sci. 2023 Nov 2;14(47):13734–42. doi: 10.1039/d3sc04084d (PMC10699568; doi:10.1039/d3sc04084d)
Supplement: SC-014-D3SC04084D-s002 [file SC-014-D3SC04084D-s002.zip › Solubility Modeling XYZ/4v_20.xyz]

45
4x_2ndGen
C         -1.00250        0.81330        1.76160
C         -1.68140       -0.39150        1.44840
N         -3.02680       -0.43100        1.24880
C         -3.71280        0.73770        1.34420
N         -3.15580        1.94040        1.64550
C         -1.81410        1.97000        1.85950
C          0.47610        0.83690        2.03210
C         -1.29270        3.35050        2.25140
C         -1.02400       -1.71910        1.25900
C         -1.31610       -2.76040        2.14640
C         -0.71060       -4.00580        2.01120
C          0.20180       -4.24590        0.98600
C          0.49560       -3.20640        0.08910
C         -0.11030       -1.94280        0.21270
O          1.09180        1.88610        1.42840
O          1.07970       -0.07120        2.60930
C          2.50720        2.05420        1.46490
C         -5.17810        0.68230        1.13860
N         -5.85000       -0.29460        1.58180
N         -5.66780        1.75220        0.41600
O          0.75470       -5.51120        0.93060
C          1.69480       -5.81510       -0.09420
O          0.13740       -0.89040       -0.65300
C          1.07290       -1.05250       -1.71310
C          3.21510        1.16730        0.42790
H         -0.58630        3.28260        3.07930
H         -0.79020        3.81870        1.40470
H         -2.09390        4.01870        2.57220
H         -2.01540       -2.60210        2.95490
H         -0.95200       -4.79130        2.71250
H          1.19720       -3.38380       -0.71010
H          2.72300        3.10010        1.24610
H          2.89370        1.86230        2.46730
H         -6.83370       -0.22720        1.36350
H         -5.04980        2.48860        0.10630
H         -6.65120        1.81790        0.19600
H          2.02520       -6.84790        0.01560
H          1.25190       -5.71440       -1.08620
H          2.57790       -5.17770       -0.02910
H          1.15040       -0.11800       -2.26840
H          2.06770       -1.29460       -1.33630
H          0.75450       -1.82710       -2.41230
H          4.28970        1.34980        0.43350
H          3.05960        0.10800        0.63380
H          2.84870        1.37040       -0.57870
