# Supplementary material for: Data science enabled discovery of a highly soluble 2,2′-bipyrimidine anolyte for application in a flow battery
Source: Chem Sci. 2023 Nov 2;14(47):13734–42. doi: 10.1039/d3sc04084d (PMC10699568; doi:10.1039/d3sc04084d)
Supplement: SC-014-D3SC04084D-s002 [file SC-014-D3SC04084D-s002.zip › Solubility Modeling XYZ/4v_34.xyz]

45
4x_2ndGen
C         -0.97990        0.94630        1.55290
C         -1.61330       -0.30160        1.30970
N         -2.96490       -0.44830        1.36640
C         -3.70900        0.65580        1.63440
N         -3.20050        1.89500        1.86200
C         -1.84920        2.03230        1.81870
C          0.51540        1.12580        1.50900
C         -1.37400        3.45210        2.11810
C         -0.91180       -1.56340        0.92720
C         -0.95180       -2.65970        1.79600
C         -0.29050       -3.84460        1.48680
C          0.43080       -3.96230        0.29080
C          0.46670       -2.87180       -0.57910
C         -0.19810       -1.66920       -0.28040
O          1.17820        0.07580        2.06190
O          1.07360        2.15550        1.12260
C          2.59960        0.04750        2.16740
C         -5.17720        0.48130        1.71190
N         -5.67110       -0.55670        2.24210
N         -5.88080        1.51940        1.13410
O          1.11930       -5.09490       -0.09980
C          1.11580       -6.23600        0.75130
O         -0.19700       -0.56880       -1.12080
C          0.55370       -0.60630       -2.32910
C          3.10020        0.84970        3.37900
H         -0.98000        3.91730        1.21420
H         -2.17640        4.08960        2.49410
H         -0.58930        3.44590        2.87520
H         -1.49490       -2.59080        2.72770
H         -0.34770       -4.66080        2.19100
H          1.02290       -2.98040       -1.49790
H          2.90250       -0.99370        2.27930
H          3.06280        0.40600        1.24660
H         -6.68060       -0.56820        2.21910
H         -6.89030        1.50620        1.10930
H         -5.39480        2.31070        0.73690
H          1.70380       -7.03000        0.29130
H          1.56380       -6.01320        1.72090
H          0.10550       -6.61910        0.90280
H          0.45440        0.34980       -2.84280
H          0.18860       -1.38250       -3.00320
H          1.61520       -0.76760       -2.13530
H          4.18360        0.77300        3.47090
H          2.85070        1.90730        3.29040
H          2.66110        0.47770        4.30510
