# Supplementary material for: Data science enabled discovery of a highly soluble 2,2′-bipyrimidine anolyte for application in a flow battery
Source: Chem Sci. 2023 Nov 2;14(47):13734–42. doi: 10.1039/d3sc04084d (PMC10699568; doi:10.1039/d3sc04084d)
Supplement: SC-014-D3SC04084D-s002 [file SC-014-D3SC04084D-s002.zip › Solubility Modeling XYZ/4x_19.xyz]

37
4y_8_2_22_19.log
C         -0.01230       -0.58020       -0.04240
N          1.09200       -1.33590       -0.09400
C          2.26470       -0.71440       -0.17330
N          2.45140        0.60160       -0.23700
C          1.36770        1.38090       -0.17080
C          0.08670        0.81660       -0.04170
C         -1.11910        1.67140        0.20830
C         -1.30840       -1.30240       -0.01150
C          1.60460        2.86830       -0.16990
C          3.48920       -1.60560       -0.20920
N          3.20650       -2.92420       -0.02170
N          4.64360       -1.07160       -0.37520
C         -1.42640       -2.47010        0.75030
C         -2.63390       -3.16260        0.78510
C         -3.72450       -2.70490        0.04420
C         -3.60440       -1.55300       -0.73380
C         -2.40170       -0.85160       -0.76020
O         -1.78360        1.60670        1.21870
O         -1.36430        2.51310       -0.79330
C         -2.48060        3.40080       -0.60680
C          1.42290        3.46870        1.23210
H          2.62720        3.03220       -0.51530
H          0.92310        3.35240       -0.87350
H          2.24220       -3.22130       -0.05970
H          3.92480       -3.61440       -0.17930
H          5.36820       -1.79170       -0.37950
H         -0.57140       -2.82140        1.31930
H         -2.72350       -4.06000        1.38860
H         -4.66380       -3.24810        0.06790
H         -4.44440       -1.20360       -1.32520
H         -2.30890        0.03040       -1.38900
H         -2.31640        4.02180        0.27530
H         -2.52120        4.00920       -1.50660
H         -3.39780        2.82160       -0.48760
H          2.09850        2.99050        1.94670
H          0.39910        3.34470        1.59800
H          1.64400        4.53800        1.21130
