# Supplementary material for: Data science enabled discovery of a highly soluble 2,2′-bipyrimidine anolyte for application in a flow battery
Source: Chem Sci. 2023 Nov 2;14(47):13734–42. doi: 10.1039/d3sc04084d (PMC10699568; doi:10.1039/d3sc04084d)
Supplement: SC-014-D3SC04084D-s002 [file SC-014-D3SC04084D-s002.zip › Solubility Modeling XYZ/4r_8.xyz]

37
4t_8_2_22_8.log
C          0.39380       -0.31200        0.15180
N          1.58230       -0.91540        0.01780
C          2.66360       -0.14430       -0.04710
N          2.68740        1.18470        0.03120
C          1.51390        1.81320        0.14160
C          0.31200        1.08610        0.18000
C         -1.00000        1.80300        0.23170
C         -0.78750       -1.20170        0.28800
C          1.54880        3.31240        0.20550
C          3.98470       -0.86730       -0.21300
N          3.84780       -2.20210       -0.44780
N          5.07490       -0.19460       -0.15310
C         -1.79650       -0.92470        1.21810
C         -2.89870       -1.76800        1.32720
C         -3.00290       -2.89130        0.50520
C         -1.99320       -3.17770       -0.41400
C         -0.88320       -2.34180       -0.51590
O         -1.26670        2.67360        1.03270
O         -1.83140        1.36640       -0.70840
C         -3.20370        1.80860       -0.62460
C         -4.00170        0.93650       -1.56690
H          2.54040        3.65960       -0.08240
H          0.79700        3.75770       -0.45030
H          1.33090        3.64760        1.22330
H          4.66210       -2.79660       -0.41400
H          2.94370       -2.62610       -0.29660
H          5.87830       -0.81320       -0.27650
H         -1.71430       -0.06130        1.87420
H         -3.67320       -1.55030        2.05540
H         -3.86570       -3.54470        0.58590
H         -2.06930       -4.05240       -1.05180
H         -0.09240       -2.55820       -1.22730
H         -3.53270        1.69860        0.41310
H         -3.24530        2.86720       -0.89410
H         -5.05530        1.22230       -1.52700
H         -3.64910        1.04990       -2.59470
H         -3.91280       -0.11400       -1.27460
