# Supplementary material for: Data science enabled discovery of a highly soluble 2,2′-bipyrimidine anolyte for application in a flow battery
Source: Chem Sci. 2023 Nov 2;14(47):13734–42. doi: 10.1039/d3sc04084d (PMC10699568; doi:10.1039/d3sc04084d)
Supplement: SC-014-D3SC04084D-s002 [file SC-014-D3SC04084D-s002.zip › Solubility Modeling XYZ/4e_5.xyz]

44
4e
O          0.00670       -0.50480       -2.04550
C          0.44530       -0.65600       -0.90270
O         -0.32620       -1.03260        0.15160
C         -1.74010       -1.20220        0.04290
C         -2.51100        0.12830       -0.02020
O         -2.33780        0.82900        1.20250
C         -2.99410        2.08710        1.22760
C          1.90920       -0.58650       -0.55330
C          2.91160       -0.98360       -1.47240
C          2.62210       -1.55320       -2.85910
N          4.23810       -0.91900       -1.18350
C          4.58730       -0.44970        0.04180
C          6.03110       -0.40650        0.36630
N          6.40000        0.72970        1.05910
N          6.80000       -1.33820       -0.01160
N          3.70770       -0.04240        0.99380
C          2.38260       -0.09390        0.69100
C          1.52910        0.45400        1.78420
C          1.28010       -0.36440        2.89430
C          0.47460        0.07030        3.94290
C         -0.09250        1.33870        3.89870
C          0.14780        2.16840        2.80680
C          0.94730        1.74340        1.73480
C          1.19970        2.72150        0.57540
F          1.00670        3.98910        0.94630
F          2.44000        2.63790        0.09330
F          0.34060        2.45530       -0.40750
H         -1.93750       -1.75510       -0.87720
H         -2.14240       -1.84420        0.82660
H         -2.16080        0.73080       -0.86020
H         -3.56920       -0.07550       -0.19190
H         -2.83920        2.55900        2.19760
H         -2.59570        2.75670        0.46370
H         -4.06940        1.98060        1.07640
H          2.25350       -0.76890       -3.52060
H          3.50880       -1.98730       -3.32500
H          1.87170       -2.34240       -2.80450
H          5.70970        1.41950        1.31900
H          7.36290        0.88210        1.32250
H          7.76240       -1.18680        0.25420
H          1.71100       -1.35430        2.94220
H          0.29060       -0.57610        4.78830
H         -0.71730        1.68060        4.71050
H         -0.30550        3.14880        2.79940
