# Supplementary material for: Data science enabled discovery of a highly soluble 2,2′-bipyrimidine anolyte for application in a flow battery
Source: Chem Sci. 2023 Nov 2;14(47):13734–42. doi: 10.1039/d3sc04084d (PMC10699568; doi:10.1039/d3sc04084d)
Supplement: SC-014-D3SC04084D-s002 [file SC-014-D3SC04084D-s002.zip › Solubility Modeling XYZ/4z_1.xyz]

49
4aA_8_2_22_1.log
C          0.46550        0.64050        0.07160
N         -0.07510        1.86110        0.00060
C         -1.40170        1.93810       -0.01570
N         -2.24690        0.91340        0.04350
C         -1.73560       -0.32310        0.09620
C         -0.34920       -0.50690        0.10130
C          0.23680       -1.88550        0.09450
C          1.94730        0.58060        0.12370
C         -2.74220       -1.45190        0.08480
C         -2.02640        3.31550       -0.10120
N         -3.38150        3.28870       -0.22820
N         -1.26450        4.34740       -0.07600
C          2.61880       -0.32950        0.94660
C          4.01100       -0.35060        0.98230
C          4.76650        0.52490        0.19600
C          4.08540        1.44080       -0.61660
C          2.69630        1.47720       -0.64820
O          0.09200       -2.69620        0.98400
O          0.93400       -2.11200       -1.01580
C          1.61540       -3.37500       -1.07990
C         -3.50170       -1.45410       -1.25280
C         -3.70100       -1.32650        1.27830
C         -2.98860       -1.38040        2.62830
C         -2.58980       -1.65270       -2.46230
C          6.27230        0.48180        0.20810
H         -2.20470       -2.40160        0.17740
H         -3.90870        4.14360       -0.13550
H         -3.86110        2.41120       -0.08630
H         -1.82330        5.20000       -0.14310
H          2.06220       -1.00470        1.59110
H          4.51660       -1.05340        1.63880
H          4.65360        2.13580       -1.22930
H          2.17920        2.19530       -1.27670
H          2.33070       -3.44760       -0.25770
H          0.89560       -4.19230       -1.01950
H          2.12820       -3.38100       -2.03850
H         -4.24420       -2.25880       -1.21120
H         -4.05350       -0.51090       -1.34400
H         -4.26120       -0.38920        1.18110
H         -4.42750       -2.14380        1.20760
H         -3.70620       -1.34650        3.45220
H         -2.40320       -2.30070        2.72190
H         -2.30190       -0.53540        2.74920
H         -3.17080       -1.71330       -3.38610
H         -1.88060       -0.82460       -2.56980
H         -2.01090       -2.57820       -2.36690
H          6.64820       -0.03390       -0.68160
H          6.69380        1.49040        0.20510
H          6.64560       -0.04900        1.08640
