# Supplementary material for: Data science enabled discovery of a highly soluble 2,2′-bipyrimidine anolyte for application in a flow battery
Source: Chem Sci. 2023 Nov 2;14(47):13734–42. doi: 10.1039/d3sc04084d (PMC10699568; doi:10.1039/d3sc04084d)
Supplement: SC-014-D3SC04084D-s002 [file SC-014-D3SC04084D-s002.zip › Solubility Modeling XYZ/4s_10.xyz]

40
4u_8_2_22_10.log
C          0.75530        0.45320       -0.06120
N          2.08260        0.42740        0.11610
C          2.68590       -0.75780        0.10270
N          2.09300       -1.93920       -0.05700
C          0.77250       -1.93830       -0.25840
C          0.05140       -0.73410       -0.28560
C         -1.40220       -0.73220       -0.65220
C          0.09520        1.77970        0.01230
C          0.10910       -3.26940       -0.46470
C          4.18800       -0.74030        0.29980
N          4.71730        0.51410        0.32770
N          4.81780       -1.85400        0.39140
C          0.71740        2.89460       -0.55970
C          0.10420        4.14340       -0.49910
C         -1.12370        4.29010        0.14830
C         -1.73650        3.18460        0.73940
C         -1.13000        1.93300        0.67100
O         -1.83260       -0.21300       -1.65890
O         -2.13700       -1.38850        0.24050
C         -3.56640       -1.51090       -0.02080
C         -4.25670       -0.22020        0.38590
C         -4.02520       -2.71630        0.77450
H         -0.40840       -3.57260        0.45060
H         -0.63580       -3.22670       -1.26360
H          0.86410       -4.01590       -0.70960
H          5.67700        0.64200        0.61060
H          4.08850        1.30040        0.40560
H          5.81650       -1.68480        0.52370
H          1.67340        2.77160       -1.05910
H          0.58430        5.00240       -0.95660
H         -1.59860        5.26470        0.19770
H         -2.68280        3.29640        1.25890
H         -1.59950        1.08130        1.15730
H         -3.68260       -1.68530       -1.09400
H         -3.87820        0.62720       -0.19150
H         -5.33140       -0.30810        0.20640
H         -4.09820       -0.02880        1.45200
H         -3.86760       -2.54960        1.84410
H         -5.09140       -2.88320        0.60210
H         -3.47800       -3.61210        0.47050
