# Supplementary material for: Data science enabled discovery of a highly soluble 2,2′-bipyrimidine anolyte for application in a flow battery
Source: Chem Sci. 2023 Nov 2;14(47):13734–42. doi: 10.1039/d3sc04084d (PMC10699568; doi:10.1039/d3sc04084d)
Supplement: SC-014-D3SC04084D-s002 [file SC-014-D3SC04084D-s002.zip › Solubility Modeling XYZ/4z_34.xyz]

49
4aA_8_2_22_34.log
C         -0.50650        0.57720        0.09930
N          0.02940        1.80110       -0.01060
C          1.35460        1.89780       -0.01250
N          2.21490        0.89080        0.11000
C          1.71420       -0.34280        0.20580
C          0.32250       -0.54960        0.17890
C         -0.24310       -1.93710        0.19380
C         -1.98730        0.50970        0.14430
C          2.69190       -1.50120        0.24700
C          1.91920        3.29670       -0.15550
N          0.97010        4.24250       -0.39950
N          3.18760        3.46980       -0.07040
C         -2.73920        1.37990       -0.65360
C         -4.12870        1.33410       -0.62640
C         -4.80610        0.43470        0.20640
C         -4.04730       -0.41420        1.01940
C         -2.65580       -0.38310        0.98900
O         -0.06800       -2.74270        1.08250
O         -0.95870       -2.18200       -0.90170
C         -1.60940       -3.46160       -0.95010
C          4.07550       -1.09150        0.75960
C          2.75090       -2.16850       -1.14860
C          3.26550       -1.25920       -2.26370
C          4.06310       -0.68550        2.23260
C         -6.31140        0.37490        0.21250
H          2.28480       -2.24600        0.93950
H         -0.00060        3.99120       -0.27930
H          1.21810        5.21910       -0.35290
H          3.41710        4.45890       -0.18390
H         -2.22580        2.08490       -1.30000
H         -4.69920        2.00890       -1.25920
H         -4.55070       -1.10290        1.69220
H         -2.09620       -1.03630        1.65350
H         -0.86740       -4.26040       -0.90670
H         -2.30310       -3.55300       -0.11160
H         -2.14380       -3.48090       -1.89660
H          4.74430       -1.94930        0.62000
H          4.47120       -0.27120        0.15430
H          3.39470       -3.05080       -1.06100
H          1.75390       -2.54100       -1.41690
H          3.27580       -1.79560       -3.21620
H          2.63140       -0.37500       -2.38490
H          4.28430       -0.91600       -2.06270
H          5.06960       -0.43650        2.57980
H          3.42740        0.19070        2.39270
H          3.68240       -1.49990        2.85810
H         -6.68620       -0.04630        1.14790
H         -6.74540        1.36880        0.07830
H         -6.67240       -0.25620       -0.60650
