# Supplementary material for: Data science enabled discovery of a highly soluble 2,2′-bipyrimidine anolyte for application in a flow battery
Source: Chem Sci. 2023 Nov 2;14(47):13734–42. doi: 10.1039/d3sc04084d (PMC10699568; doi:10.1039/d3sc04084d)
Supplement: SC-014-D3SC04084D-s002 [file SC-014-D3SC04084D-s002.zip › Solubility Modeling XYZ/4z_20.xyz]

49
4aA_8_2_22_20.log
C         -0.62360        0.62290       -0.00840
N         -0.10520        1.85180       -0.11330
C          1.21920        1.95180       -0.12160
N          2.08390        0.94330       -0.04260
C          1.59580       -0.29640        0.07870
C          0.21100       -0.50040        0.11090
C         -0.34740       -1.86180        0.39450
C         -2.10320        0.52330       -0.03250
C          2.59470       -1.42830        0.18110
C          1.82340        3.33610       -0.23400
N          3.17570        3.32390       -0.39410
N          1.04980        4.35890       -0.19850
C         -2.75440       -0.50210       -0.72570
C         -4.14560       -0.56160       -0.74840
C         -4.91920        0.39010       -0.07620
C         -4.25830        1.41960        0.60670
C         -2.87030        1.49380        0.62300
O         -0.90310       -2.15600        1.42920
O         -0.14230       -2.71020       -0.61170
C         -0.61150       -4.05360       -0.40410
C          3.77200       -1.06290        1.09330
C          3.04370       -1.88370       -1.22750
C          3.82330       -0.84600       -2.03490
C          3.33720       -0.80780        2.53560
C         -6.42340        0.30730       -0.07040
H          2.08270       -2.28530        0.63730
H          3.66800        2.45420       -0.24640
H          3.69430        4.18580       -0.31950
H          1.59640        5.21800       -0.28080
H         -2.18160       -1.23930       -1.28270
H         -4.63690       -1.35500       -1.30480
H         -4.84120        2.17380        1.12870
H         -2.36850        2.29990        1.14910
H         -0.34980       -4.59600       -1.30910
H         -0.11750       -4.48860        0.46620
H         -1.69240       -4.04880       -0.25320
H          4.48780       -1.89270        1.05990
H          4.28380       -0.17990        0.69910
H          3.66220       -2.77840       -1.08940
H          2.15640       -2.19800       -1.78780
H          4.11210       -1.26780       -3.00160
H          3.22670        0.05080       -2.22360
H          4.73810       -0.53760       -1.52020
H          4.19850       -0.60000        3.17590
H          2.66110        0.05160        2.59730
H          2.81300       -1.67790        2.94520
H         -6.77930       -0.12790        0.86930
H         -6.87210        1.29960       -0.16320
H         -6.78820       -0.31790       -0.88810
