# Supplementary material for: Data science enabled discovery of a highly soluble 2,2′-bipyrimidine anolyte for application in a flow battery
Source: Chem Sci. 2023 Nov 2;14(47):13734–42. doi: 10.1039/d3sc04084d (PMC10699568; doi:10.1039/d3sc04084d)
Supplement: SC-014-D3SC04084D-s002 [file SC-014-D3SC04084D-s002.zip › Solubility Modeling XYZ/4v_141.xyz]

45
4x_2ndGen
C         -0.82190        0.85800        1.10780
C         -1.50930       -0.38130        1.13060
N         -2.85140       -0.46470        1.33460
C         -3.52620        0.69520        1.54990
N         -2.95560        1.92750        1.58590
C         -1.61540        2.00190        1.37190
C          0.66200        0.93050        0.86660
C         -1.06270        3.42050        1.48710
C         -0.88300       -1.70350        0.85440
C         -0.74700       -2.05560       -0.49400
C         -0.18040       -3.26710       -0.87360
C          0.27210       -4.16780        0.08510
C          0.14820       -3.82090        1.43830
C         -0.41220       -2.60500        1.84590
O          1.00580        1.97580        0.07020
O          1.45980        0.06470        1.23520
C          2.35680        2.22370       -0.31240
C         -4.98230        0.61300        1.80390
N         -5.52240        1.35320        2.67720
N         -5.62730       -0.29530        0.98790
O          0.81910       -5.34950       -0.37710
C          1.29910       -6.30570        0.56190
O         -0.41810       -2.44940        3.22370
C         -0.87100       -1.26820        3.86730
C          3.14750        2.92290        0.80490
H         -0.12550        3.43270        2.04430
H         -0.88280        3.83830        0.49620
H         -1.74960        4.08940        2.00890
H         -1.09000       -1.38020       -1.26500
H         -0.09420       -3.50750       -1.92340
H          0.49740       -4.49730        2.20430
H          2.84980        1.29860       -0.61570
H          2.33990        2.86660       -1.19260
H         -6.52080        1.21760        2.74550
H         -6.62600       -0.42860        1.05490
H         -5.10740       -0.84420        0.31830
H          1.69190       -7.17000        0.02660
H          2.10870       -5.89830        1.16940
H          0.50130       -6.65840        1.21740
H         -1.94030       -1.11380        3.73060
H         -0.70410       -1.37310        4.93910
H         -0.31520       -0.38750        3.54750
H          4.16090        3.15190        0.47520
H          2.67220        3.86050        1.09500
H          3.22330        2.29610        1.69380
