# Supplementary material for: Data science enabled discovery of a highly soluble 2,2′-bipyrimidine anolyte for application in a flow battery
Source: Chem Sci. 2023 Nov 2;14(47):13734–42. doi: 10.1039/d3sc04084d (PMC10699568; doi:10.1039/d3sc04084d)
Supplement: SC-014-D3SC04084D-s002 [file SC-014-D3SC04084D-s002.zip › Solubility Modeling XYZ/4c_3.xyz]

43
4c
O         -0.48310        0.30050        1.58220
C          0.11540       -0.35220        0.72400
O         -0.47490       -1.30790       -0.04100
C         -1.87960       -1.55770       -0.01960
C         -2.10140       -2.95740       -0.61260
C         -2.64570       -0.47690       -0.80850
C          1.60470       -0.29110        0.50570
C          2.50690       -0.05610        1.57120
C          2.08020        0.11350        3.02710
N          3.85240        0.00830        1.38990
C          4.31980       -0.15530        0.12420
C          5.78480       -0.12250       -0.08600
N          6.41930        0.85910        0.64940
N          6.33250       -0.92470       -0.89770
N          3.54070       -0.37640       -0.96600
C          2.19540       -0.43630       -0.77680
C          1.43620       -0.60420       -2.05020
C          0.74490        0.50370       -2.55800
C          0.00520        0.41230       -3.73350
C         -0.05660       -0.79550       -4.41950
C          0.61850       -1.90950       -3.92730
C          1.37000       -1.83500       -2.74440
C          2.05530       -3.10340       -2.21190
F          1.84050       -3.26490       -0.90550
F          1.61840       -4.20650       -2.82320
F          3.36740       -3.01750       -2.42970
H         -2.23120       -1.56880        1.01360
H         -3.15970       -3.21970       -0.61760
H         -1.73760       -3.01920       -1.63940
H         -1.57940       -3.71730       -0.02990
H         -2.50380        0.51250       -0.37330
H         -3.71710       -0.67890       -0.80970
H         -2.31460       -0.43280       -1.84680
H          1.39480       -0.68090        3.32420
H          2.92640        0.08070        3.71590
H          1.57990        1.07230        3.16510
H          7.41780        0.99140        0.57740
H          5.89390        1.45300        1.27480
H          7.33140       -0.79370       -0.96750
H          0.77980        1.44810       -2.03390
H         -0.52120        1.27680       -4.11030
H         -0.63130       -0.87070       -5.33090
H          0.54630       -2.83590       -4.47780
