# Supplementary material for: Data science enabled discovery of a highly soluble 2,2′-bipyrimidine anolyte for application in a flow battery
Source: Chem Sci. 2023 Nov 2;14(47):13734–42. doi: 10.1039/d3sc04084d (PMC10699568; doi:10.1039/d3sc04084d)
Supplement: SC-014-D3SC04084D-s002 [file SC-014-D3SC04084D-s002.zip › Solubility Modeling XYZ/4aD_26.xyz]

36
VS_3_Trunc
C         -0.21250       -0.05610       -0.33610
C         -0.76990        1.16160        0.12810
N         -2.09520        1.30450        0.39550
C         -2.89530        0.22590        0.18500
N         -2.46720       -0.97550       -0.28310
C         -1.13820       -1.10940       -0.53660
C         -0.75090       -2.50380       -1.02320
C          1.25120       -0.22320       -0.64460
C          0.02700        2.44450        0.34530
C         -4.34500        0.37460        0.44730
N         -5.19360       -0.15630       -0.32740
N         -4.62030        1.09290        1.59410
O          1.67980       -0.92420       -1.56520
O          2.05040        0.35700        0.28550
C          3.46780        0.22540        0.21520
C          4.15930        1.00210        1.35330
C          3.91480        2.51990        1.25970
C          5.66520        0.68930        1.38800
H         -0.48800       -2.47540       -2.08090
H          0.10370       -2.88590       -0.46390
H         -1.56030       -3.22630       -0.90350
H          0.78440        2.58030       -0.42700
H         -0.60890        3.33140        0.32110
H          0.51840        2.41610        1.31770
H         -6.14710        0.00020       -0.03380
H         -5.57400        1.24680        1.88840
H         -3.87130        1.48110        2.14920
H          3.72210       -0.83350        0.28820
H          3.82880        0.58000       -0.75200
H          3.73870        0.65330        2.29800
H          4.29970        2.92870        0.32460
H          2.85350        2.75870        1.31220
H          4.40300        3.04960        2.07850
H          6.16090        1.00830        0.47020
H          6.15510        1.19380        2.22170
H          5.84430       -0.38000        1.50660
