# Supplementary material for: Data science enabled discovery of a highly soluble 2,2′-bipyrimidine anolyte for application in a flow battery
Source: Chem Sci. 2023 Nov 2;14(47):13734–42. doi: 10.1039/d3sc04084d (PMC10699568; doi:10.1039/d3sc04084d)
Supplement: SC-014-D3SC04084D-s002 [file SC-014-D3SC04084D-s002.zip › Solubility Modeling XYZ/4x_3.xyz]

37
4y_8_2_22_3.log
C          0.05060       -0.48570        0.01790
N         -0.96680       -1.35510        0.00220
C         -2.20110       -0.86540       -0.08480
N         -2.53160        0.42110       -0.13370
C         -1.53410        1.31170       -0.14410
C         -0.19590        0.89050       -0.08890
C          0.91030        1.89530       -0.16640
C          1.40890       -1.06390        0.17580
C         -1.94150        2.75880       -0.19940
C         -3.31890       -1.88730       -0.12840
N         -2.89600       -3.16540        0.07610
N         -4.52150       -1.48560       -0.32230
C          1.72480       -2.25820       -0.48120
C          2.99230       -2.81820       -0.34340
C          3.94620       -2.20010        0.46620
C          3.62840       -1.02040        1.14010
C          2.36550       -0.45200        0.99440
O          1.03100        2.83320        0.59210
O          1.73560        1.64270       -1.17880
C          2.88470        2.49890       -1.27850
C         -2.26010        3.28420        1.20730
H         -1.15410        3.36490       -0.65270
H         -2.83110        2.82440       -0.83100
H         -3.52690       -3.93200       -0.10170
H         -1.90360       -3.35200        0.06490
H         -5.16280       -2.28070       -0.32750
H          0.97550       -2.73430       -1.10570
H          3.23520       -3.73730       -0.86670
H          4.93220       -2.63970        0.57700
H          4.36080       -0.54560        1.78480
H          2.11990        0.45290        1.54440
H          3.43050        2.15300       -2.15270
H          2.57010        3.53590       -1.40190
H          3.49450        2.40030       -0.37780
H         -2.60030        4.32090        1.15300
H         -3.05020        2.68570        1.66930
H         -1.37120        3.24260        1.84170
