# Supplementary material for: Data science enabled discovery of a highly soluble 2,2′-bipyrimidine anolyte for application in a flow battery
Source: Chem Sci. 2023 Nov 2;14(47):13734–42. doi: 10.1039/d3sc04084d (PMC10699568; doi:10.1039/d3sc04084d)
Supplement: SC-014-D3SC04084D-s002 [file SC-014-D3SC04084D-s002.zip › Solubility Modeling XYZ/4e_14.xyz]

44
4e
O         -0.50670        1.02250        0.56950
C          0.12500        0.08290        0.08020
O         -0.43560       -1.10100       -0.26850
C         -1.84420       -1.30550       -0.22960
C         -2.53980       -0.92960       -1.55390
O         -2.53490        0.46970       -1.81450
C         -3.43920        1.22350       -1.01800
C          1.62490        0.05710       -0.02980
C          2.30200       -0.52180       -1.13170
C          1.60130       -1.16300       -2.32740
N          3.65710       -0.52130       -1.23810
C          4.36040        0.09080       -0.25010
C          5.83690        0.07650       -0.35900
N          6.42310        1.26810        0.01970
N          6.43650       -0.95010       -0.79340
N          3.80740        0.68810        0.83850
C          2.45170        0.66740        0.94590
C          1.95930        1.31900        2.19310
C          1.89560        2.71850        2.22110
C          1.41090        3.39420        3.33730
C          0.98030        2.67600        4.44710
C          1.03930        1.28480        4.43940
C          1.52280        0.58610        3.32250
C          1.60880       -0.94790        3.39450
F          2.69780       -1.42770        2.79300
F          1.63240       -1.38380        4.65590
F          0.53240       -1.47060        2.80870
H         -1.94670       -2.38620       -0.12940
H         -2.35330       -0.91770        0.65380
H         -2.02400       -1.42670       -2.37610
H         -3.55710       -1.32420       -1.57750
H         -3.21540        1.14180        0.04590
H         -3.36860        2.27640       -1.29010
H         -4.46990        0.90580       -1.18210
H          0.74600       -0.56680       -2.64700
H          2.26190       -1.25750       -3.19120
H          1.25000       -2.16220       -2.06880
H          7.42490        1.38650       -0.02680
H          5.85810        2.03340        0.35880
H          7.43850       -0.83170       -0.83770
H          2.21810        3.29060        1.36280
H          1.36650        4.47330        3.34000
H          0.60310        3.19650        5.31500
H          0.70180        0.75280        5.31680
