# Supplementary material for: Data science enabled discovery of a highly soluble 2,2′-bipyrimidine anolyte for application in a flow battery
Source: Chem Sci. 2023 Nov 2;14(47):13734–42. doi: 10.1039/d3sc04084d (PMC10699568; doi:10.1039/d3sc04084d)
Supplement: SC-014-D3SC04084D-s002 [file SC-014-D3SC04084D-s002.zip › Solubility Modeling XYZ/4aD_32.xyz]

36
VS_3_Trunc
C         -0.18340        0.31120       -0.30840
C         -0.85950       -0.91870       -0.11270
N         -2.19380       -0.98680        0.13970
C         -2.88160        0.18440        0.18460
N         -2.33430        1.41270       -0.01580
C         -0.99740        1.46840       -0.25650
C         -0.46770        2.88970       -0.43000
C          1.29000        0.39460       -0.59650
C         -0.18990       -2.28790       -0.20120
C         -4.33920        0.10600        0.43400
N         -5.02770       -0.82310       -0.08080
N         -4.80210        1.09790        1.27580
O          1.79360        1.22290       -1.35930
O          2.01570       -0.44100        0.19090
C          3.44230       -0.47580        0.15420
C          4.09080        0.33790        1.29830
C          3.75860        1.84180        1.24460
C          5.61300        0.11500        1.31990
H          0.41920        3.05030        0.18380
H         -0.20410        3.07000       -1.47250
H         -1.19980        3.64510       -0.13860
H          0.36130       -2.49920        0.71540
H         -0.91350       -3.09230       -0.34570
H          0.50390       -2.33200       -1.04120
H         -6.00320       -0.77950        0.17680
H         -4.17270        1.80050        1.63650
H         -5.77720        1.13940        1.53490
H          3.72710       -1.52260        0.26430
H          3.82970       -0.15940       -0.81620
H          3.69970       -0.05100        2.23990
H          2.68920        2.02040        1.35650
H          4.25560        2.38500        2.04920
H          4.07460        2.28650        0.30020
H          6.08290        0.48050        0.40590
H          6.07730        0.63180        2.16070
H          5.85660       -0.94370        1.41710
