# Supplementary material for: Data science enabled discovery of a highly soluble 2,2′-bipyrimidine anolyte for application in a flow battery
Source: Chem Sci. 2023 Nov 2;14(47):13734–42. doi: 10.1039/d3sc04084d (PMC10699568; doi:10.1039/d3sc04084d)
Supplement: SC-014-D3SC04084D-s002 [file SC-014-D3SC04084D-s002.zip › Solubility Modeling XYZ/4b_21.xyz]

40
4b
O          0.05540        1.09810       -0.61020
C          0.40090       -0.01720       -0.21190
O         -0.47520       -1.00990        0.07160
C         -1.87950       -0.79560        0.02360
C         -2.59650       -2.05360        0.52340
C          1.83770       -0.46600       -0.10990
C          2.83920        0.04340       -0.97320
C          2.57270        1.04200       -2.09710
N          4.14080       -0.33970       -0.89310
C          4.46490       -1.25430        0.05670
C          5.88510       -1.66210        0.15060
N          6.04980       -3.01150        0.39320
N          6.80760       -0.81150       -0.01600
N          3.58730       -1.79320        0.94280
C          2.28950       -1.39340        0.86690
C          1.44160       -2.00750        1.92950
C          1.04240       -3.34040        1.75940
C          0.21130       -3.96680        2.68370
C         -0.23440       -3.26600        3.79840
C          0.15660       -1.94330        3.98860
C          0.99230       -1.29420        3.06690
C          1.42800        0.14980        3.36810
F          2.66480        0.41690        2.94790
F          0.58540        0.98840        2.76670
F          1.39330        0.40990        4.67690
H         -2.15140        0.05680        0.64830
H         -2.18580       -0.56830       -0.99860
H         -3.67790       -1.92060        0.49310
H         -2.34990       -2.91980       -0.09140
H         -2.31840       -2.28220        1.55280
H          2.34440        2.02470       -1.68370
H          3.42850        1.15700       -2.76490
H          1.73080        0.71890       -2.71010
H          6.97380       -3.41310        0.46160
H          5.24780       -3.61270        0.51660
H          7.73130       -1.21340        0.05450
H          1.37040       -3.89530        0.89210
H         -0.09000       -4.99280        2.53270
H         -0.88040       -3.74790        4.51740
H         -0.20000       -1.42400        4.86610
