# Supplementary material for: Data science enabled discovery of a highly soluble 2,2′-bipyrimidine anolyte for application in a flow battery
Source: Chem Sci. 2023 Nov 2;14(47):13734–42. doi: 10.1039/d3sc04084d (PMC10699568; doi:10.1039/d3sc04084d)
Supplement: SC-014-D3SC04084D-s002 [file SC-014-D3SC04084D-s002.zip › Solubility Modeling XYZ/4b_35.xyz]

40
4b
O         -0.03670        1.13530       -0.27860
C          0.33070       -0.00930       -0.00260
O         -0.52740       -1.04330        0.19820
C         -1.94220       -0.86950        0.17900
C         -2.49640       -0.84270       -1.25420
C          1.77350       -0.44470        0.01420
C          2.73390        0.13200       -0.85270
C          2.40980        1.19490       -1.89970
N          4.04140       -0.23910       -0.84810
C          4.41350       -1.20210        0.03520
C          5.82770       -1.63990        0.03170
N          6.72110       -0.59600       -0.10640
N          6.11910       -2.86310        0.17620
N          3.57480       -1.81570        0.90940
C          2.27120       -1.42720        0.91000
C          1.47000       -2.11550        1.96290
C          1.07230       -3.43810        1.72350
C          0.28610       -4.13050        2.63980
C         -0.11520       -3.50750        3.81590
C          0.27540       -2.19640        4.07500
C          1.06610       -1.48140        3.16250
C          1.50680       -0.05630        3.53820
F          0.63960        0.81340        3.02190
F          1.51930        0.12130        4.86110
F          2.72640        0.24390        3.09080
H         -2.38590       -1.70730        0.71720
H         -2.22850        0.03250        0.72250
H         -3.58320       -0.76060       -1.24570
H         -2.10620        0.00420       -1.81910
H         -2.23630       -1.75410       -1.79320
H          1.54180        0.90310       -2.49160
H          2.19550        2.14850       -1.41650
H          3.23300        1.35700       -2.59800
H          7.71640       -0.76680       -0.10510
H          6.39050        0.35200       -0.21600
H          7.11440       -3.03380        0.17450
H          1.36720       -3.93300        0.80920
H         -0.01420       -5.14770        2.43580
H         -0.72580       -4.04110        4.52940
H         -0.04570       -1.73860        4.99920
