# Supplementary material for: Data science enabled discovery of a highly soluble 2,2′-bipyrimidine anolyte for application in a flow battery
Source: Chem Sci. 2023 Nov 2;14(47):13734–42. doi: 10.1039/d3sc04084d (PMC10699568; doi:10.1039/d3sc04084d)
Supplement: SC-014-D3SC04084D-s002 [file SC-014-D3SC04084D-s002.zip › Solubility Modeling XYZ/4a_1.xyz]

37
4a
O         -0.27400       -1.92500        1.00290
C          0.09780       -0.94010        0.35970
O         -0.74500       -0.13280       -0.32910
C         -2.15140       -0.32310       -0.27410
C          1.54420       -0.58870        0.12780
C          2.54100       -1.58640       -0.00170
C          2.25660       -3.08590        0.03690
N          3.85190       -1.28990       -0.20430
C          4.18870        0.02340       -0.28310
C          5.61710        0.34750       -0.49740
N          5.81170        1.39680       -1.37400
N          6.52000       -0.33080        0.07410
N          3.31540        1.05560       -0.15000
C          2.00560        0.75160        0.05450
C          1.15390        1.96130        0.25290
C          0.65380        2.21390        1.53740
C         -0.14490        3.32480        1.79310
C         -0.45810        4.20320        0.76190
C          0.02360        3.96610       -0.52290
C          0.83030        2.85140       -0.79870
C          1.29190        2.60510       -2.24410
F          2.57270        2.95560       -2.35970
F          1.15910        1.32470       -2.59350
F          0.59660        3.32890       -3.12410
H         -2.51910       -0.22860        0.74860
H         -2.64940        0.43010       -0.88460
H         -2.42900       -1.30720       -0.65430
H          2.00300       -3.39650        1.05080
H          1.42520       -3.33920       -0.62150
H          3.11310       -3.68080       -0.28570
H          5.02330        1.87910       -1.78130
H          6.74430        1.70030       -1.61450
H          7.45260       -0.02530       -0.16440
H          0.88900        1.54120        2.34990
H         -0.51980        3.50400        2.78990
H         -1.07800        5.06610        0.95640
H         -0.24200        4.66190       -1.30530
