# Supplementary material for: Data science enabled discovery of a highly soluble 2,2′-bipyrimidine anolyte for application in a flow battery
Source: Chem Sci. 2023 Nov 2;14(47):13734–42. doi: 10.1039/d3sc04084d (PMC10699568; doi:10.1039/d3sc04084d)
Supplement: SC-014-D3SC04084D-s002 [file SC-014-D3SC04084D-s002.zip › Solubility Modeling XYZ/4b_34.xyz]

40
4b
O         -0.14550       -1.49720       -1.34090
C          0.29160       -0.89380       -0.35790
O         -0.49950       -0.23920        0.53180
C         -1.92200       -0.26050        0.44070
C         -2.44500        0.75260       -0.58990
C          1.75960       -0.68560       -0.08730
C          2.69870       -0.55700       -1.13990
C          2.32850       -0.57260       -2.62100
N          4.02760       -0.37700       -0.91840
C          4.44180       -0.31440        0.37340
C          5.89110       -0.12970        0.61370
N          6.16490        0.72940        1.65960
N          6.74120       -0.70830       -0.12440
N          3.62800       -0.44190        1.45400
C          2.30180       -0.63800        1.22390
C          1.52540       -0.83000        2.48280
C          1.22020        0.30670        3.24400
C          0.46190        0.21180        4.40720
C         -0.00400       -1.02800        4.82930
C          0.29440       -2.16980        4.09030
C          1.05560       -2.09400        2.91390
C          1.39400       -3.40140        2.17760
F          1.36520       -4.45110        3.00160
F          0.48400       -3.60900        1.22700
F          2.60140       -3.38000        1.61220
H         -2.27990       -1.26590        0.21250
H         -2.32040       -0.00740        1.42340
H         -2.10000        0.51490       -1.59650
H         -3.53480        0.75680       -0.60740
H         -2.11270        1.76320       -0.35110
H          3.15490       -0.25720       -3.26070
H          2.04020       -1.57830       -2.92800
H          1.49560        0.10280       -2.81900
H          7.11850        0.94840        1.90960
H          5.41470        1.14150        2.19560
H          7.69450       -0.49050        0.12760
H          1.56580        1.27920        2.92370
H          0.23300        1.09950        4.97820
H         -0.59320       -1.10600        5.73110
H         -0.07540       -3.12100        4.44430
