# Supplementary material for: Data science enabled discovery of a highly soluble 2,2′-bipyrimidine anolyte for application in a flow battery
Source: Chem Sci. 2023 Nov 2;14(47):13734–42. doi: 10.1039/d3sc04084d (PMC10699568; doi:10.1039/d3sc04084d)
Supplement: SC-014-D3SC04084D-s002 [file SC-014-D3SC04084D-s002.zip › Solubility Modeling XYZ/4b_20.xyz]

40
4b
O         -0.48410       -1.84120       -0.04450
C          0.22720       -0.87190       -0.32100
O         -0.26320        0.34480       -0.67300
C         -1.66160        0.58320       -0.81680
C         -2.34480        0.82070        0.53960
C          1.72130       -0.85680       -0.13950
C          2.59720       -0.18710       -1.02970
C          2.14050        0.56960       -2.27470
N          3.94700       -0.19340       -0.86910
C          4.44720       -0.89300        0.18240
C          5.91860       -0.91820        0.34270
N          6.32480       -0.81370        1.65840
N          6.67170       -0.99830       -0.67150
N          3.69720       -1.59170        1.07480
C          2.34660       -1.56390        0.91770
C          1.62500       -2.32290        1.97820
C          1.49560       -3.70940        1.82480
C          0.80240       -4.47350        2.75940
C          0.22590       -3.85810        3.86510
C          0.34710       -2.48130        4.03580
C          1.04120       -1.69500        3.10330
C          1.18330       -0.18540        3.35730
F          0.85910        0.14600        4.60900
F          2.43210        0.23360        3.15000
F          0.36350        0.47920        2.54460
H         -1.78500        1.47050       -1.43790
H         -2.14070       -0.23770       -1.35310
H         -3.40230        1.04750        0.40430
H         -2.27530       -0.05670        1.18300
H         -1.89010        1.65980        1.06690
H          2.95680        0.73410       -2.98050
H          1.36770        0.01610       -2.80870
H          1.74060        1.54560       -1.99840
H          5.64470       -0.75650        2.40280
H          7.30660       -0.80180        1.89470
H          7.65340       -0.98880       -0.43480
H          1.93070       -4.20040        0.96600
H          0.70990       -5.54100        2.62430
H         -0.31320       -4.44770        4.59180
H         -0.10800       -2.03210        4.90630
