# Supplementary material for: Data science enabled discovery of a highly soluble 2,2′-bipyrimidine anolyte for application in a flow battery
Source: Chem Sci. 2023 Nov 2;14(47):13734–42. doi: 10.1039/d3sc04084d (PMC10699568; doi:10.1039/d3sc04084d)
Supplement: SC-014-D3SC04084D-s002 [file SC-014-D3SC04084D-s002.zip › Solubility Modeling XYZ/4aD_33.xyz]

36
VS_3_Trunc
C         -0.22510        0.34480        0.61140
C         -0.96710        1.48080        0.20270
N         -2.27270        1.40570       -0.16930
C         -2.86910        0.18600       -0.11280
N         -2.25180       -0.96120        0.27630
C         -0.94360       -0.87490        0.63610
C         -0.32980       -2.21600        1.03050
C          1.21580        0.42060        1.03370
C         -0.40940        2.90170        0.16970
C         -4.28550        0.10330       -0.53660
N         -4.69910        0.78100       -1.52250
N         -5.04510       -0.73050        0.26000
O          1.70240       -0.26460        1.93660
O          1.95150        1.21320        0.21180
C          3.36160        1.37170        0.36690
C          4.17440        0.48360       -0.60380
C          3.94850       -1.02540       -0.38770
C          5.67140        0.82920       -0.52210
H          0.62110       -2.37200        0.51990
H         -0.15440       -2.24950        2.10600
H         -0.97320       -3.05960        0.77380
H          0.19590        3.10640        1.05330
H          0.21030        3.04420       -0.71590
H         -1.19950        3.65450        0.14580
H         -5.68470        0.65370       -1.70210
H         -4.62240       -1.23340        1.02700
H         -6.03110       -0.85540        0.08120
H          3.57900        2.41780        0.14920
H          3.67580        1.20800        1.39950
H          3.84840        0.72220       -1.61750
H          4.20360       -1.32520        0.62940
H          2.91050       -1.30520       -0.56790
H          4.55860       -1.61790       -1.07050
H          6.25070        0.25580       -1.24680
H          5.84590        1.88520       -0.73200
H          6.07650        0.61700        0.46820
