# Supplementary material for: Data science enabled discovery of a highly soluble 2,2′-bipyrimidine anolyte for application in a flow battery
Source: Chem Sci. 2023 Nov 2;14(47):13734–42. doi: 10.1039/d3sc04084d (PMC10699568; doi:10.1039/d3sc04084d)
Supplement: SC-014-D3SC04084D-s002 [file SC-014-D3SC04084D-s002.zip › Solubility Modeling XYZ/4x_2.xyz]

37
4y_8_2_22_2.log
C          0.05210       -0.48650        0.01490
N         -0.96340       -1.35830       -0.00040
C         -2.19850       -0.87130       -0.09140
N         -2.53080        0.41380       -0.16060
C         -1.53510        1.30620       -0.17240
C         -0.19670        0.88870       -0.09850
C          0.90730        1.89700       -0.16170
C          1.41090       -1.06130        0.18110
C         -1.94500        2.75150       -0.24940
C         -3.31560       -1.89470       -0.10100
N         -2.87480       -3.17910       -0.21160
N         -4.53060       -1.48990       -0.03540
C          1.73510       -2.25210       -0.47820
C          3.00320       -2.80890       -0.33310
C          3.94890       -2.19150        0.48670
C          3.62250       -1.01560        1.16310
C          2.35920       -0.45000        1.00950
O          1.01370        2.83460        0.59930
O          1.74840        1.64800       -1.16180
C          2.89740        2.50660       -1.24130
C         -2.29150        3.28880        1.14620
H         -1.15110        3.35570       -0.69370
H         -2.82280        2.80860       -0.89800
H         -1.89110       -3.36090       -0.07210
H         -3.52190       -3.93780       -0.05860
H         -5.16960       -2.28690       -0.04640
H          0.99210       -2.72790       -1.11050
H          3.25290       -3.72490       -0.85850
H          4.93520       -2.62890        0.60340
H          4.34830       -0.54160        1.81560
H          2.10660        0.45220        1.56080
H          3.49300        2.40660       -0.33120
H          3.45760        2.16390       -2.10760
H          2.58300        3.54340       -1.36680
H         -1.41490        3.25510        1.79800
H         -3.08880        2.69240        1.59820
H         -2.63310        4.32410        1.07620
