# Supplementary material for: Data science enabled discovery of a highly soluble 2,2′-bipyrimidine anolyte for application in a flow battery
Source: Chem Sci. 2023 Nov 2;14(47):13734–42. doi: 10.1039/d3sc04084d (PMC10699568; doi:10.1039/d3sc04084d)
Supplement: SC-014-D3SC04084D-s002 [file SC-014-D3SC04084D-s002.zip › Solubility Modeling XYZ/4aD_27.xyz]

36
VS_3_Trunc
C         -0.21150       -0.08450       -0.30770
C         -1.13690       -1.14760       -0.44850
N         -2.46600       -1.00000       -0.20340
C         -2.89600        0.22850        0.18600
N         -2.09420        1.31400        0.34860
C         -0.76880        1.15670        0.08950
C          0.02850        2.44910        0.23850
C          1.25200       -0.26840       -0.60720
C         -0.74870       -2.56780       -0.85300
C         -4.33890        0.37980        0.48240
N         -4.97180       -0.54530        1.07060
N         -4.86670        1.57210        0.02790
O          1.68000       -1.01880       -1.48820
O          2.05180        0.36190        0.28920
C          3.46910        0.22640        0.22550
C          4.16130        1.06430        1.31890
C          3.91690        2.57480        1.14210
C          5.66720        0.75380        1.36980
H          0.52030        2.47180        1.21080
H          0.78560        2.54370       -0.54020
H         -0.60720        3.33370        0.16780
H          0.10650       -2.91590       -0.27290
H         -1.55750       -3.28270       -0.69050
H         -0.48650       -2.60110       -1.91080
H         -5.95050       -0.33220        1.20000
H         -5.84590        1.78340        0.15550
H         -4.27810        2.25250       -0.43110
H          3.72340       -0.82700        0.35650
H          3.82970        0.52720       -0.75990
H          3.74130        0.76800        2.28150
H          4.30120        2.93150        0.18570
H          2.85560        2.81620        1.18210
H          4.40560        3.14860        1.93030
H          6.16240        1.02190        0.43560
H          6.15760        1.30330        2.17430
H          5.84630       -0.30740        1.54690
