# Supplementary material for: Data science enabled discovery of a highly soluble 2,2′-bipyrimidine anolyte for application in a flow battery
Source: Chem Sci. 2023 Nov 2;14(47):13734–42. doi: 10.1039/d3sc04084d (PMC10699568; doi:10.1039/d3sc04084d)
Supplement: SC-014-D3SC04084D-s002 [file SC-014-D3SC04084D-s002.zip › Solubility Modeling XYZ/4c_2.xyz]

43
4c
O         -0.49190        0.34920        1.55110
C          0.11050       -0.32060        0.70910
O         -0.47650       -1.29120       -0.03960
C         -1.88140       -1.54000       -0.02010
C         -2.10090       -2.95130       -0.58590
C         -2.64300       -0.47500       -0.83450
C          1.60080       -0.26400        0.49660
C          2.49790       -0.00680        1.56120
C          2.06460        0.19170        3.01140
N          3.84430        0.05570        1.38470
C          4.31780       -0.13340        0.12570
C          5.78630       -0.09760       -0.06010
N          6.17410        0.54950       -1.21680
N          6.55380       -0.60320        0.81020
N          3.54370       -0.37890       -0.96400
C          2.19760       -0.43540       -0.77980
C          1.44410       -0.62770       -2.05320
C          0.75930        0.47160       -2.58760
C          0.02470        0.35790       -3.76450
C         -0.03840       -0.86400       -4.42490
C          0.63030       -1.96970       -3.90580
C          1.37650       -1.87270       -2.72130
C          2.05470       -3.13180       -2.15870
F          1.61790       -4.24620       -2.74940
F          3.36830       -3.05430       -2.37100
F          1.83240       -3.26540       -0.85050
H         -2.23820       -1.53010        1.01130
H         -3.15940       -3.21320       -0.59080
H         -1.73210       -3.03380       -1.60950
H         -1.58220       -3.69940        0.01450
H         -3.71450       -0.67650       -0.83720
H         -2.50290        0.52290       -0.41850
H         -2.30650       -0.45180       -1.87170
H          1.37760       -0.59650        3.32110
H          2.90760        0.17220        3.70460
H          1.56400        1.15320        3.12820
H          5.48380        0.91790       -1.85520
H          7.15220        0.65270       -1.44560
H          7.53170       -0.50130        0.57970
H          0.79510        1.42680       -2.08360
H         -0.49680        1.21600       -4.16200
H         -0.60920       -0.95660       -5.33710
H          0.55700       -2.90740       -4.43680
