# Supplementary material for: Data science enabled discovery of a highly soluble 2,2′-bipyrimidine anolyte for application in a flow battery
Source: Chem Sci. 2023 Nov 2;14(47):13734–42. doi: 10.1039/d3sc04084d (PMC10699568; doi:10.1039/d3sc04084d)
Supplement: SC-014-D3SC04084D-s002 [file SC-014-D3SC04084D-s002.zip › Solubility Modeling XYZ/4z_21.xyz]

49
4aA_8_2_22_21.log
C         -0.60110        0.64640        0.02220
N         -0.14530        1.90120       -0.05540
C          1.17320        2.06810       -0.07120
N          2.08580        1.10320       -0.00590
C          1.66070       -0.16500        0.05240
C          0.28940       -0.44300        0.05770
C         -0.20400       -1.85760        0.07210
C         -2.07530        0.48430        0.07680
C          2.73870       -1.22460        0.03910
C          1.70840        3.48250       -0.17120
N          3.06290        3.55670       -0.05730
N          0.88420        4.45360       -0.32420
C         -2.88540        1.31400       -0.70780
C         -4.26870        1.17850       -0.67630
C         -4.88350        0.22740        0.14830
C         -4.06840       -0.57970        0.94820
C         -2.68130       -0.45930        0.91300
O         -0.00950       -2.64120        0.97630
O         -0.88390       -2.14840       -1.03380
C         -1.49070       -3.45020       -1.07090
C          3.74280       -0.98550        1.17710
C          3.40310       -1.22770       -1.35240
C          4.43880       -2.33720       -1.52720
C          3.08370       -0.94970        2.55530
C         -6.38210        0.07300        0.15850
H          2.27100       -2.20200        0.19930
H          3.53500        4.42360       -0.26370
H          3.59640        2.69960       -0.08730
H          1.38860        5.34030       -0.37920
H         -2.42020        2.05810       -1.34650
H         -4.88410        1.82210       -1.29940
H         -4.52350       -1.30720        1.61470
H         -2.07880       -1.08320        1.56770
H         -0.72570       -4.22300       -0.98660
H         -2.20590       -3.54370       -0.25070
H         -1.99630       -3.50870       -2.03150
H          4.48520       -1.78900        1.15210
H          4.27630       -0.04670        0.98550
H          2.61940       -1.34220       -2.11150
H          3.86510       -0.24720       -1.51990
H          4.78750       -2.37390       -2.56270
H          5.31290       -2.18140       -0.88960
H          4.00990       -3.31460       -1.28150
H          3.83260       -0.84260        3.34440
H          2.38510       -0.11090        2.64250
H          2.52370       -1.87210        2.74130
H         -6.71230       -0.51490       -0.70430
H         -6.72040       -0.43940        1.06170
H         -6.87800        1.04540        0.10250
