# Supplementary material for: Data science enabled discovery of a highly soluble 2,2′-bipyrimidine anolyte for application in a flow battery
Source: Chem Sci. 2023 Nov 2;14(47):13734–42. doi: 10.1039/d3sc04084d (PMC10699568; doi:10.1039/d3sc04084d)
Supplement: SC-014-D3SC04084D-s002 [file SC-014-D3SC04084D-s002.zip › Solubility Modeling XYZ/4v_140.xyz]

45
4x_2ndGen
C         -0.84360        0.91790        1.22070
C         -1.49960       -0.33790        1.25290
N         -2.85080       -0.44970        1.36090
C         -3.56830        0.69970        1.46830
N         -3.03280        1.94820        1.48410
C         -1.68240        2.05020        1.36610
C          0.65170        1.01900        1.08630
C         -1.17460        3.48770        1.44560
C         -0.82060       -1.65210        1.08380
C         -0.55560       -2.04860       -0.23290
C          0.06960       -3.25800       -0.51670
C          0.45280       -4.11390        0.52220
C          0.19920       -3.71970        1.83490
C         -0.42000       -2.50470        2.14670
O          1.02840        2.02260        0.25220
O          1.43920        0.19940        1.56600
C          2.39390        2.24810       -0.09100
C         -5.03690        0.58850        1.61850
N         -5.65870        1.35420        2.41160
N         -5.59640       -0.37610        0.80410
O          1.07530       -5.33450        0.34380
C          1.35850       -5.78070       -0.97810
O         -0.54870       -2.29890        3.51180
C         -1.06630       -1.09970        4.06740
C          2.87120        1.29180       -1.19600
H         -1.91450        4.16270        1.87970
H         -0.28200        3.55460        2.06820
H         -0.93180        3.85870        0.44960
H         -0.84270       -1.40940       -1.05580
H          0.24610       -3.51370       -1.55050
H          0.50180       -4.37520        2.63930
H          2.48190        3.27500       -0.44600
H          3.03230        2.17060        0.79070
H         -6.65580        1.19380        2.41330
H         -6.59380       -0.53440        0.80450
H         -5.01450       -0.94190        0.20310
H          1.84610       -6.75440       -0.93260
H          0.44640       -5.89560       -1.56570
H          2.03400       -5.09730       -1.49480
H         -2.12440       -0.97090        3.84430
H         -0.97960       -1.15590        5.15220
H         -0.50150       -0.22320        3.75180
H          3.90040        1.51300       -1.47900
H          2.83510        0.25200       -0.87010
H          2.25370        1.38460       -2.08980
