# Supplementary material for: Data science enabled discovery of a highly soluble 2,2′-bipyrimidine anolyte for application in a flow battery
Source: Chem Sci. 2023 Nov 2;14(47):13734–42. doi: 10.1039/d3sc04084d (PMC10699568; doi:10.1039/d3sc04084d)
Supplement: SC-014-D3SC04084D-s002 [file SC-014-D3SC04084D-s002.zip › Solubility Modeling XYZ/4s_11.xyz]

40
4u_8_2_22_11.log
C          0.75530        0.45500       -0.06540
N          2.08270        0.43120        0.11260
C          2.68660       -0.75370        0.10560
N          2.09430       -1.93650       -0.04610
C          0.77380       -1.93770       -0.24730
C          0.05230       -0.73400       -0.28310
C         -1.40150       -0.73560       -0.64920
C          0.09370        1.78120        0.00110
C          0.11120       -3.27090       -0.44280
C          4.19000       -0.73470        0.29170
N          4.68770        0.50100        0.57350
N          4.84290       -1.83500        0.19800
C         -1.13080        1.93650        0.66070
C         -1.73890        3.18760        0.72310
C         -1.12840        4.29060        0.12520
C          0.09880        4.14210       -0.52320
C          0.71350        2.89370       -0.57800
O         -1.83310       -0.22130       -1.65790
O         -2.13490       -1.38920        0.24660
C         -3.56390       -1.51620       -0.01400
C         -4.25730       -0.22580        0.38810
C         -4.01940       -2.72000        0.78560
H         -0.40390       -3.56820        0.47570
H         -0.63550       -3.23450       -1.24030
H          0.86640       -4.01820       -0.68420
H          5.68460        0.65310        0.55120
H          4.07990        1.30080        0.47080
H          5.83970       -1.66740        0.34480
H         -1.59850        1.08680        1.15230
H         -2.68460        3.30090        1.24330
H         -1.60460        5.26480        0.16990
H          0.57700        4.99920       -0.98600
H          1.66900        2.76940       -1.07800
H         -3.67990       -1.69480       -1.08660
H         -3.88110        0.62030       -0.19250
H         -5.33190       -0.31700        0.20920
H         -4.09900       -0.03010        1.45350
H         -5.08520       -2.89030        0.61420
H         -3.47000       -3.61540        0.48470
H         -3.86190       -2.54910        1.85460
