# Supplementary material for: Data science enabled discovery of a highly soluble 2,2′-bipyrimidine anolyte for application in a flow battery
Source: Chem Sci. 2023 Nov 2;14(47):13734–42. doi: 10.1039/d3sc04084d (PMC10699568; doi:10.1039/d3sc04084d)
Supplement: SC-014-D3SC04084D-s002 [file SC-014-D3SC04084D-s002.zip › Solubility Modeling XYZ/4z_35.xyz]

49
4aA_8_2_22_35.log
C         -0.50710        0.57650        0.09310
N          0.02750        1.80080       -0.01790
C          1.35260        1.89920       -0.01700
N          2.21420        0.89360        0.10810
C          1.71460       -0.34040        0.20660
C          0.32320       -0.54890        0.17790
C         -0.24120       -1.93690        0.19990
C         -1.98800        0.50760        0.13440
C          2.69320       -1.49780        0.25460
C          1.91570        3.29810       -0.16660
N          0.96250        4.26950       -0.16870
N          3.18660        3.45290       -0.25300
C         -2.73860        1.37290       -0.67000
C         -4.12810        1.32710       -0.64510
C         -4.80690        0.43250        0.19180
C         -4.04930       -0.41180        1.01070
C         -2.65780       -0.38070        0.98260
O         -0.06700       -2.73690        1.09380
O         -0.95550       -2.18870       -0.89490
C         -1.60640       -3.46860       -0.93550
C          4.07550       -1.08530        0.76850
C          2.75530       -2.17090       -1.13800
C          3.27330       -1.26640       -2.25540
C          4.05980       -0.67630        2.24070
C         -6.31220        0.37280        0.19610
H          2.28520       -2.24000        0.94940
H         -0.00770        3.99630       -0.22740
H          1.21130        5.21540       -0.41380
H          3.41590        4.44370       -0.35060
H         -2.22410        2.07440       -1.31930
H         -4.69740        1.99810       -1.28280
H         -4.55380       -1.09680        1.68660
H         -2.09930       -1.03020        1.65180
H         -0.86450       -4.26720       -0.88640
H         -2.30060       -3.55450       -0.09690
H         -2.14000       -3.49390       -1.88220
H          4.74560       -1.94260        0.63200
H          4.47120       -0.26590        0.16210
H          3.39850       -3.05310       -1.04510
H          1.75890       -2.54400       -1.40720
H          3.28580       -1.80650       -3.20570
H          2.64000       -0.38230       -2.38170
H          4.29180       -0.92280       -2.05300
H          5.06500       -0.42310        2.58870
H          3.42070        0.19790        2.39840
H          3.68120       -1.49080        2.86730
H         -6.68840       -0.04010        1.13470
H         -6.74580        1.36560        0.05250
H         -6.67210       -0.26540       -0.61780
