# Supplementary material for: Data science enabled discovery of a highly soluble 2,2′-bipyrimidine anolyte for application in a flow battery
Source: Chem Sci. 2023 Nov 2;14(47):13734–42. doi: 10.1039/d3sc04084d (PMC10699568; doi:10.1039/d3sc04084d)
Supplement: SC-014-D3SC04084D-s002 [file SC-014-D3SC04084D-s002.zip › Solubility Modeling XYZ/4e_4.xyz]

44
4e
O         -0.07230       -2.11540       -0.91900
C          0.32290       -1.14700       -0.26560
O         -0.51280       -0.26440        0.33850
C         -1.93160       -0.38480        0.28430
C         -2.51550        0.17790       -1.02820
O         -2.14280        1.53220       -1.26990
C         -2.64240        2.47630       -0.33210
C          1.77050       -0.73050       -0.16630
C          2.69460       -0.99700       -1.20710
C          2.32740       -1.67700       -2.52390
N          4.00290       -0.63530       -1.13660
C          4.41470        0.00120       -0.00930
C          5.82900        0.43150        0.06970
N          6.71250       -0.50550       -0.42850
N          6.12990        1.54850        0.58350
N          3.61430        0.30060        1.04550
C          2.30740       -0.06690        0.96920
C          1.54880        0.25500        2.21200
C          1.25410       -0.79050        3.09660
C          0.54050       -0.55900        4.26920
C          0.10680        0.72680        4.57280
C          0.38330        1.77750        3.70150
C          1.10200        1.56250        2.51550
C          1.34150        2.74160        1.55910
F          0.60170        3.80630        1.87620
F          2.62110        3.10860        1.62530
F          1.04590        2.41720        0.29970
H         -2.21030       -1.43640        0.37160
H         -2.41270        0.07460        1.14770
H         -2.15540       -0.41450       -1.86970
H         -3.60190        0.07720       -1.03640
H         -2.37450        3.48190       -0.65590
H         -3.72970        2.42840       -0.25660
H         -2.21280        2.32710        0.65920
H          1.44770       -1.20970       -2.96780
H          3.12850       -1.61610       -3.26300
H          2.11350       -2.73310       -2.35800
H          7.70750       -0.33350       -0.41350
H          6.37470       -1.37210       -0.82180
H          7.12480        1.72120        0.59610
H          1.58260       -1.79540        2.87290
H          0.32360       -1.37640        4.94100
H         -0.44800        0.90970        5.48120
H          0.02710        2.76380        3.96010
