# Supplementary material for: Data science enabled discovery of a highly soluble 2,2′-bipyrimidine anolyte for application in a flow battery
Source: Chem Sci. 2023 Nov 2;14(47):13734–42. doi: 10.1039/d3sc04084d (PMC10699568; doi:10.1039/d3sc04084d)
Supplement: SC-014-D3SC04084D-s002 [file SC-014-D3SC04084D-s002.zip › Solubility Modeling XYZ/4r_9.xyz]

37
4t_8_2_22_9.log
C          0.39380       -0.31580        0.15490
N          1.58450       -0.91450        0.01820
C          2.66290       -0.13930       -0.04400
N          2.68320        1.18860        0.04950
C          1.50820        1.81260        0.16960
C          0.30820        1.08190        0.19690
C         -1.00540        1.79540        0.25320
C         -0.78570       -1.20980        0.27590
C          1.53950        3.31060        0.25750
C          3.98470       -0.85400       -0.23560
N          3.89250       -2.20800       -0.12110
N          5.04040       -0.16030       -0.45830
C         -1.80220       -0.94480        1.20130
C         -2.90300       -1.79200        1.29380
C         -2.99850       -2.90720        0.45980
C         -1.98140       -3.18170       -0.45490
C         -0.87300       -2.34190       -0.54030
O         -1.27730        2.65410        1.06530
O         -1.83110        1.37180       -0.69770
C         -3.20290        1.81690       -0.61820
C         -3.99490        0.96600       -1.58460
H          0.78850        3.76460       -0.39310
H          1.31820        3.62920        1.28000
H          2.53110        3.66450       -0.02230
H          4.67410       -2.78290       -0.39680
H          2.97410       -2.62790       -0.10760
H          5.84830       -0.77510       -0.57230
H         -1.72730       -0.08780        1.86670
H         -3.68340       -1.58350        2.01840
H         -3.86030       -3.56340        0.52760
H         -2.05060       -4.04990       -1.10220
H         -0.07680       -2.54880       -1.24850
H         -3.54180        1.68830        0.41410
H         -3.23830        2.88060       -0.86780
H         -5.04780        1.25540       -1.54940
H         -3.63190        1.09780       -2.60660
H         -3.91310       -0.09020       -1.31190
