# Supplementary material for: Data science enabled discovery of a highly soluble 2,2′-bipyrimidine anolyte for application in a flow battery
Source: Chem Sci. 2023 Nov 2;14(47):13734–42. doi: 10.1039/d3sc04084d (PMC10699568; doi:10.1039/d3sc04084d)
Supplement: SC-014-D3SC04084D-s002 [file SC-014-D3SC04084D-s002.zip › Solubility Modeling XYZ/4x_18.xyz]

37
4y_8_2_22_18.log
C         -0.01240       -0.58050       -0.03710
N          1.09070       -1.33800       -0.08900
C          2.26410       -0.71830       -0.17240
N          2.45250        0.59720       -0.24020
C          1.36990        1.37820       -0.17570
C          0.08840        0.81600       -0.04210
C         -1.11660        1.67320        0.20380
C         -1.30950       -1.30090       -0.00010
C          1.60840        2.86540       -0.18440
C          3.48800       -1.61080       -0.20050
N          3.19030       -2.93740       -0.26020
N          4.65200       -1.07130       -0.18840
C         -2.40220       -0.85420       -0.75200
C         -3.60580       -1.55390       -0.72030
C         -3.72720       -2.70000        0.06610
C         -2.63710       -3.15350        0.81030
C         -1.42880       -2.46270        0.77030
O         -1.78190        1.61360        1.21390
O         -1.36020        2.51070       -0.80170
C         -2.47620        3.39980       -0.62040
C          1.42250        3.47670        1.21220
H          2.63230        3.02560       -0.52760
H          0.92970        3.34480       -0.89390
H          2.23230       -3.22590       -0.12470
H          3.92010       -3.62090       -0.12910
H          5.37600       -1.79200       -0.20740
H         -2.30830        0.02320       -1.38700
H         -4.44540       -1.20790       -1.31420
H         -4.66710       -3.24190        0.09390
H         -2.72780       -4.04630        1.42050
H         -0.57410       -2.81090        1.34190
H         -2.51550        4.00420       -1.52300
H         -3.39380        2.82170       -0.49960
H         -2.31260        4.02470        0.25910
H          1.64520        4.54560        1.18390
H          0.39730        3.35720        1.57570
H          2.09480        3.00320        1.93300
