# Supplementary material for: Data science enabled discovery of a highly soluble 2,2′-bipyrimidine anolyte for application in a flow battery
Source: Chem Sci. 2023 Nov 2;14(47):13734–42. doi: 10.1039/d3sc04084d (PMC10699568; doi:10.1039/d3sc04084d)
Supplement: SC-014-D3SC04084D-s002 [file SC-014-D3SC04084D-s002.zip › Solubility Modeling XYZ/4v_35.xyz]

45
4x_2ndGen
C         -0.98150        0.95770        1.50840
C         -1.61320       -0.29750        1.30070
N         -2.96440       -0.44520        1.36540
C         -3.70920        0.66260        1.61550
N         -3.20330        1.91080        1.79480
C         -1.85230        2.04930        1.74460
C          0.51340        1.13820        1.45620
C         -1.37940        3.47840        1.99980
C         -0.91040       -1.56720        0.94780
C         -0.94390       -2.64080        1.84460
C         -0.28110       -3.83180        1.56300
C          0.43500       -3.97850        0.36700
C          0.46440       -2.91070       -0.53070
C         -0.20190       -1.70240       -0.25990
O          1.17920        0.10420        2.03510
O          1.06930        2.15800        1.04110
C          2.60080        0.08060        2.13780
C         -5.17990        0.49590        1.65650
N         -5.75820       -0.28770        0.84790
N         -5.78450        1.23580        2.65340
O          1.12440       -5.11920        0.00250
C          1.12750       -6.23810        0.88270
O         -0.20720       -0.62380       -1.12820
C          0.53740       -0.69100       -2.33910
C          3.10330        0.91540        3.32630
H         -0.59310        3.49680        2.75510
H         -0.98820        3.91670        1.08140
H         -2.18230        4.12550        2.35800
H         -1.48290       -2.54930        2.77670
H         -0.33320       -4.62970        2.28810
H          1.01670       -3.04160       -1.44900
H          2.90550       -0.95680        2.27650
H          3.06120        0.41520        1.20660
H         -6.75770       -0.32900        0.98630
H         -5.23610        1.83900        3.24950
H         -6.78380        1.19230        2.79260
H          1.71530       -7.04230        0.44050
H          1.57930       -5.98950        1.84420
H          0.11880       -6.61950        1.04850
H          0.43340        0.25130       -2.87670
H          1.60030       -0.84500       -2.14660
H          0.17060       -1.48510       -2.99100
H          4.18710        0.84270        3.41740
H          2.85220        1.96990        3.21030
H          2.66710        0.56750        4.26310
