# Supplementary material for: Data science enabled discovery of a highly soluble 2,2′-bipyrimidine anolyte for application in a flow battery
Source: Chem Sci. 2023 Nov 2;14(47):13734–42. doi: 10.1039/d3sc04084d (PMC10699568; doi:10.1039/d3sc04084d)
Supplement: SC-014-D3SC04084D-s002 [file SC-014-D3SC04084D-s002.zip › Solubility Modeling XYZ/4v_21.xyz]

45
4x_2ndGen
C         -0.99800        0.82980        1.72270
C         -1.67880       -0.38260        1.44480
N         -3.02540       -0.42710        1.25450
C         -3.71230        0.74230        1.33370
N         -3.15160        1.95420        1.58740
C         -1.80870        1.98910        1.79320
C          0.48210        0.85970        1.98420
C         -1.28440        3.38000        2.14180
C         -1.02210       -1.71420        1.28320
C         -1.30670       -2.73350        2.19810
C         -0.70120       -3.98150        2.08900
C          0.20350       -4.24630        1.06310
C          0.48970       -3.22890        0.13870
C         -0.11610       -1.96300        0.23580
O          1.09500        1.89180        1.34910
O          1.08830       -0.03310        2.58220
C          2.51070        2.05950        1.37280
C         -5.17220        0.68840        1.09310
N         -5.64610       -0.07480        0.20130
N         -5.89500        1.50320        1.94190
O          0.75690       -5.51220        1.03450
C          1.68920       -5.84080        0.01030
O          0.12430       -0.93200       -0.65720
C          1.05140       -1.11980       -1.72050
C          3.21170        1.14490        0.35540
H         -2.08350        4.05770        2.44800
H         -0.57300        3.33570        2.96700
H         -0.78690        3.82330        1.27890
H         -1.99980       -2.55580        3.00790
H         -0.93670       -4.74970        2.81110
H          1.18530       -3.42550       -0.66120
H          2.72600        3.09900        1.12520
H          2.90310        1.89370        2.37760
H         -6.65370       -0.03640        0.14490
H         -5.42420        2.08170        2.62280
H         -6.90270        1.53950        1.88640
H          2.02120       -6.87040        0.14290
H          1.23870       -5.76470       -0.98050
H          2.57240       -5.20160        0.05300
H          1.12390       -0.19910       -2.29910
H          0.72790       -1.91140       -2.39780
H          2.04930       -1.35210       -1.34580
H          4.28640        1.32610        0.34990
H          3.05620        0.09150        0.58980
H          2.83960        1.32200       -0.65410
