# Supplementary material for: Data science enabled discovery of a highly soluble 2,2′-bipyrimidine anolyte for application in a flow battery
Source: Chem Sci. 2023 Nov 2;14(47):13734–42. doi: 10.1039/d3sc04084d (PMC10699568; doi:10.1039/d3sc04084d)
Supplement: SC-014-D3SC04084D-s002 [file SC-014-D3SC04084D-s002.zip › Solubility Modeling XYZ/4g_6.xyz]

40
4g
O          0.38240       -3.19550       -0.95770
C          0.20780       -2.48080        0.03290
O          0.80070       -2.70030        1.23020
C          1.61100       -3.84690        1.44600
C         -0.54690       -1.17890       -0.00240
C         -1.36300       -0.73280        1.06660
C         -1.59650       -1.52050        2.35340
N         -2.04850        0.44010        1.02190
C         -1.94800        1.17900       -0.11450
C         -2.67280        2.46860       -0.17210
N         -3.93810        2.40760        0.37760
N         -2.13770        3.47960       -0.71400
N         -1.20640        0.83410       -1.19890
C         -0.51770       -0.33700       -1.14190
C          0.28640       -0.59820       -2.37370
C          1.66420       -0.29860       -2.40650
C          2.36860        0.32880       -1.20910
C          2.41050       -0.56210       -3.55860
C          1.80600       -1.12450       -4.67800
C          0.44880       -1.42830       -4.65460
C         -0.31570       -1.17130       -3.51300
C         -1.79490       -1.53840       -3.52640
H          1.04020       -4.76410        1.29400
H          2.46720       -3.85400        0.76990
H          1.98640       -3.84640        2.46930
H         -1.74610       -2.57990        2.14310
H         -0.74090       -1.41640        3.02110
H         -2.48120       -1.17700        2.89270
H         -4.53720        3.22060        0.38190
H         -4.27730        1.55130        0.79170
H         -2.73620        4.29300       -0.70740
H          3.38110        0.65540       -1.44960
H          1.82000        1.20540       -0.86260
H          2.41720       -0.37850       -0.38090
H          3.46550       -0.33160       -3.59100
H          2.39000       -1.32630       -5.56380
H         -0.00660       -1.86840       -5.52990
H         -2.08210       -2.07220       -4.43320
H         -2.03230       -2.18050       -2.67740
H         -2.40970       -0.64180       -3.44200
