# Supplementary material for: Data science enabled discovery of a highly soluble 2,2′-bipyrimidine anolyte for application in a flow battery
Source: Chem Sci. 2023 Nov 2;14(47):13734–42. doi: 10.1039/d3sc04084d (PMC10699568; doi:10.1039/d3sc04084d)
Supplement: SC-014-D3SC04084D-s002 [file SC-014-D3SC04084D-s002.zip › Solubility Modeling XYZ/4i_9.xyz]

50
4i
O          0.90740       -2.56040        1.05120
C         -0.17900       -2.41260        0.48510
O         -0.89220       -3.43250       -0.04810
C         -0.46190       -4.77880        0.09410
C         -0.77230       -1.06770        0.16060
C         -2.16400       -0.80670        0.21490
C         -3.21360       -1.83500        0.62950
N         -2.68970        0.41440       -0.06820
C         -1.82130        1.40890       -0.38790
C         -2.39570        2.73420       -0.71210
N         -1.66760        3.78590       -0.19170
N         -3.46810        2.82090       -1.37890
N         -0.47150        1.26650       -0.45510
C          0.04480        0.03960       -0.17720
C          1.53220       -0.00810       -0.31010
C          2.13100       -0.51680       -1.47900
C          1.29070       -0.99980       -2.65570
C          3.52290       -0.57180       -1.58460
C          4.34600       -0.13590       -0.54850
O          5.70900       -0.23480       -0.75290
C          6.60370        0.18670        0.27430
C          8.05460       -0.02920       -0.18420
C          8.40300       -1.50180       -0.44640
C          3.74950        0.36640        0.61640
C          2.35920        0.43170        0.74200
C          1.76710        0.96910        2.04010
H         -1.17170       -5.44680       -0.39380
H          0.51610       -4.92780       -0.36570
H         -0.39820       -5.06050        1.14610
H         -3.41740       -2.52020       -0.19370
H         -2.87630       -2.41510        1.48890
H         -4.15860       -1.36850        0.91370
H         -1.96930        4.73950       -0.33120
H         -0.81850        3.61560        0.32790
H         -3.76810        3.77480       -1.52010
H          1.89390       -1.18780       -3.54480
H          0.75810       -1.91460       -2.39490
H          0.54640       -0.24940       -2.92440
H          3.97730       -0.95990       -2.48510
H          6.44910        1.24530        0.49060
H          6.42170       -0.37080        1.19510
H          8.24220        0.55510       -1.08600
H          8.73030        0.36500        0.57580
H          9.44500       -1.60620       -0.75000
H          8.25680       -2.10800        0.44810
H          7.78500       -1.92190       -1.24060
H          4.35950        0.70940        1.43850
H          2.52800        1.15570        2.79900
H          1.22620        1.89760        1.85530
H          1.05770        0.25290        2.45640
