# Supplementary material for: Data science enabled discovery of a highly soluble 2,2′-bipyrimidine anolyte for application in a flow battery
Source: Chem Sci. 2023 Nov 2;14(47):13734–42. doi: 10.1039/d3sc04084d (PMC10699568; doi:10.1039/d3sc04084d)
Supplement: SC-014-D3SC04084D-s002 [file SC-014-D3SC04084D-s002.zip › Solubility Modeling XYZ/4i_15.xyz]

50
4i
O          1.03520       -2.50140       -1.30610
C          0.08620       -2.31690       -0.53920
O         -0.38670       -3.25980        0.30960
C          0.13970       -4.57920        0.30400
C         -0.55920       -0.97460       -0.32110
C         -1.94940       -0.81610       -0.09730
C         -2.95170       -1.96760       -0.08040
N         -2.52530        0.40120        0.08750
C         -1.71370        1.49030        0.03500
C         -2.32940        2.82530        0.20850
N         -3.28840        2.85810        1.20150
N         -1.94520        3.80370       -0.49680
N         -0.37650        1.44830       -0.19940
C          0.19200        0.22580       -0.37600
C          1.66940        0.29710       -0.58720
C          2.55850        0.05380        0.47780
C          2.04830       -0.24990        1.88210
C          3.93880        0.10420        0.26480
C          4.46470        0.38640       -1.00350
O          5.81340        0.45840       -1.30250
C          6.79540        0.12490       -0.32060
C          6.90790       -1.39830       -0.10840
C          7.99380       -1.77820        0.90670
C          3.57960        0.62770       -2.05230
C          2.19660        0.58410       -1.86120
C          1.28510        0.83430       -3.05710
H          1.20370       -4.57710        0.54500
H         -0.37580       -5.18570        1.04850
H          0.00490       -5.05050       -0.67060
H         -2.74780       -2.67680       -0.88320
H         -2.90340       -2.49720        0.87140
H         -3.97860       -1.62300       -0.21590
H         -3.52990        2.01960        1.71000
H         -3.76800        3.71810        1.42570
H         -2.42670        4.66300       -0.27390
H          1.30320        0.48710        2.18340
H          1.57380       -1.23100        1.91240
H          2.84500       -0.22360        2.62670
H          4.59460       -0.07990        1.10190
H          7.74940        0.50220       -0.69050
H          6.61500        0.65440        0.61620
H          5.95550       -1.80980        0.22500
H          7.12710       -1.87910       -1.06260
H          8.05160       -2.86020        1.02780
H          8.97570       -1.42830        0.58610
H          7.78710       -1.34620        1.88650
H          3.97840        0.84730       -3.03250
H          1.84070        0.92360       -3.99150
H          0.57900        0.01120       -3.17240
H          0.70570        1.74610       -2.90920
