# Supplementary material for: Data science enabled discovery of a highly soluble 2,2′-bipyrimidine anolyte for application in a flow battery
Source: Chem Sci. 2023 Nov 2;14(47):13734–42. doi: 10.1039/d3sc04084d (PMC10699568; doi:10.1039/d3sc04084d)
Supplement: SC-014-D3SC04084D-s002 [file SC-014-D3SC04084D-s002.zip › Solubility Modeling XYZ/4n_20.xyz]

49
4l
O         -0.58370       -1.15020        0.59500
C          0.17950       -0.88270       -0.33500
O         -0.16520       -0.96760       -1.65280
C         -1.40020       -1.50670       -2.14330
C         -2.63180       -0.67020       -1.73980
C         -1.55020       -3.01090       -1.83670
C          1.55240       -0.29570       -0.14450
C          1.84090        0.60310        0.91010
C          0.80120        1.10520        1.90860
N          3.08090        1.12290        1.10960
C          4.06050        0.74900        0.24470
C          5.42010        1.29520        0.45630
N          5.42250        2.63300        0.79870
N          6.43760        0.56040        0.29250
N          3.89280       -0.11900       -0.78670
C          2.65060       -0.63930       -0.97460
C          2.59860       -1.62930       -2.09370
C          2.51590       -1.19260       -3.43200
C          2.48730        0.29100       -3.78090
C          2.43210       -2.12460       -4.46980
C          2.43230       -3.49180       -4.19970
C          2.32290       -4.49600       -5.33280
C          2.50980       -3.92990       -2.87900
C          2.59210       -3.01400       -1.82690
C          2.69320       -3.55140       -0.40380
H         -1.32040       -1.42500       -3.22780
H         -3.53440       -1.05220       -2.21730
H         -2.80590       -0.68080       -0.66420
H         -2.51480        0.36890       -2.04860
H         -2.45400       -3.41480       -2.29360
H         -0.70440       -3.57420       -2.23260
H         -1.60930       -3.20840       -0.76640
H         -0.10090        1.43780        1.39410
H          0.53010        0.31000        2.60350
H          1.16370        1.94970        2.49760
H          4.55420        3.13700        0.90760
H          6.29190        3.12330        0.95210
H          7.30670        1.05060        0.44850
H          1.71480        0.80070       -3.20390
H          2.27350        0.46500       -4.83620
H          3.44210        0.75760       -3.53720
H          2.36280       -1.78550       -5.49370
H          3.31300       -4.79200       -5.68020
H          1.78430       -5.38840       -5.01140
H          1.76490       -4.08030       -6.17280
H          2.50540       -4.99040       -2.67010
H          3.47670       -3.03070        0.14770
H          1.75400       -3.40450        0.12960
H          2.94680       -4.61210       -0.38400
