# Supplementary material for: Data science enabled discovery of a highly soluble 2,2′-bipyrimidine anolyte for application in a flow battery
Source: Chem Sci. 2023 Nov 2;14(47):13734–42. doi: 10.1039/d3sc04084d (PMC10699568; doi:10.1039/d3sc04084d)
Supplement: SC-014-D3SC04084D-s002 [file SC-014-D3SC04084D-s002.zip › Solubility Modeling XYZ/4aF_22.xyz]

38
VS_19_Trunc
C         -0.28560       -1.55060        1.29840
C         -0.84200       -2.45970        0.36620
N         -0.97180       -2.16670       -0.95460
C         -0.53950       -0.94680       -1.36860
N          0.00900       -0.00440       -0.55900
C          0.15300       -0.31320        0.75810
C         -0.12300       -1.90850        2.75330
C         -1.37910       -3.83960        0.73760
C         -0.70150       -0.59990       -2.79870
N         -1.04870        0.56900       -3.13830
N         -0.40660       -1.64640       -3.65000
O          0.10680       -3.05180        3.15610
O         -0.38680       -0.86650        3.57710
C         -0.31950       -1.01080        4.98850
C          0.80840        0.77640        1.53830
C         -0.00470        1.85010        1.94550
C          0.49820        2.87160        2.74610
C          1.82150        2.83770        3.16420
C          2.64300        1.78860        2.76700
C          2.17110        0.75890        1.94630
F         -1.30840        1.89880        1.58010
O          3.15240       -0.16760        1.62970
C          2.98010       -1.16000        0.62930
H         -1.95970       -4.29130       -0.06900
H         -0.55580       -4.51550        0.96990
H         -2.03410       -3.77920        1.60730
H         -1.10750        0.68720       -4.13950
H         -0.46360       -1.52710       -4.65120
H         -0.14120       -2.54860       -3.28200
H         -1.03490       -1.75520        5.34100
H          0.68050       -1.31240        5.30340
H         -0.55380       -0.06030        5.46760
H         -0.14210        3.68560        3.05310
H          2.21240        3.62500        3.79170
H          3.67340        1.78380        3.09250
H          3.94920       -1.61420        0.42410
H          2.32470       -1.96350        0.95990
H          2.62340       -0.74100       -0.31150
