# Supplementary material for: Data science enabled discovery of a highly soluble 2,2′-bipyrimidine anolyte for application in a flow battery
Source: Chem Sci. 2023 Nov 2;14(47):13734–42. doi: 10.1039/d3sc04084d (PMC10699568; doi:10.1039/d3sc04084d)
Supplement: SC-014-D3SC04084D-s002 [file SC-014-D3SC04084D-s002.zip › Solubility Modeling XYZ/4i_11.xyz]

50
4i
O          0.75520       -2.88360       -0.08830
C         -0.29640       -2.41490        0.35590
O         -1.04310       -3.01920        1.31010
C         -0.69600       -4.30450        1.80570
C         -0.79870       -1.03530        0.02400
C         -2.17450       -0.73340       -0.13000
C         -3.29650       -1.76180       -0.01000
N         -2.61840        0.51320       -0.44090
C         -1.68250        1.48260       -0.61940
C         -2.14790        2.84000       -0.98360
N         -3.27330        3.23490       -0.28770
N         -1.51150        3.52780       -1.83460
N         -0.34140        1.29120       -0.52090
C          0.09300        0.04260       -0.20250
C          1.57990       -0.04220       -0.08330
C          2.38200       -0.19990       -1.23040
C          1.76320       -0.28600       -2.62100
C          3.77080       -0.29690       -1.10790
C          4.39010       -0.24160        0.14850
O          5.75360       -0.32980        0.35650
C          6.62270       -0.48850       -0.76170
C          8.07120       -0.55800       -0.25620
C          9.09210       -0.72950       -1.38890
C          3.59120       -0.08840        1.27960
C          2.20120        0.00890        1.17970
C          1.38880        0.18710        2.45730
H          0.29050       -4.29110        2.27130
H         -1.42130       -4.61920        2.55590
H         -0.69250       -5.04520        1.00480
H         -3.02750       -2.69520       -0.50530
H         -3.50540       -1.97290        1.03900
H         -4.22430       -1.41580       -0.46940
H         -3.67610        4.14890       -0.43650
H         -3.71420        2.61070        0.37250
H         -1.91600        4.44080       -1.98490
H          2.49860       -0.52580       -3.39000
H          0.99760       -1.06230       -2.64610
H          1.28290        0.65740       -2.88230
H          4.36140       -0.41860       -2.00350
H          6.37560       -1.40420       -1.30240
H          6.51050        0.35390       -1.44700
H          8.17260       -1.38690        0.44570
H          8.30580        0.34880        0.30290
H         10.10730       -0.77490       -0.99380
H          9.04760        0.10340       -2.09140
H          8.91310       -1.64900       -1.94720
H          4.06310       -0.04510        2.25090
H          0.70110        1.02730        2.35600
H          0.79410       -0.70400        2.65930
H          2.01990        0.39000        3.32350
