# Supplementary material for: Data science enabled discovery of a highly soluble 2,2′-bipyrimidine anolyte for application in a flow battery
Source: Chem Sci. 2023 Nov 2;14(47):13734–42. doi: 10.1039/d3sc04084d (PMC10699568; doi:10.1039/d3sc04084d)
Supplement: SC-014-D3SC04084D-s002 [file SC-014-D3SC04084D-s002.zip › Solubility Modeling XYZ/4n_18.xyz]

49
4l
O         -0.85200        0.21860       -0.48260
C          0.11070       -0.54210       -0.59860
O          0.00520       -1.85870       -0.94210
C         -1.20880       -2.50430       -1.34890
C         -1.75900       -1.94340       -2.67630
C         -2.26440       -2.57710       -0.22650
C          1.52300       -0.15920       -0.24550
C          1.81250        0.72840        0.81830
C          0.75220        1.33030        1.73670
N          3.08040        1.10310        1.13400
C          4.08770        0.59470        0.37720
C          5.47030        0.98090        0.73930
N          6.27300        1.22490       -0.35750
N          5.80730        1.08770        1.95470
N          3.91750       -0.25910       -0.66650
C          2.64510       -0.62310       -0.97940
C          2.57270       -1.50160       -2.18690
C          2.84340       -2.88180       -2.08490
C          3.22570       -3.51780       -0.75340
C          2.73920       -3.70190       -3.21150
C          2.37130       -3.17080       -4.44640
C          2.24350       -4.07320       -5.66030
C          2.09840       -1.80840       -4.55300
C          2.19490       -0.97170       -3.43800
C          1.90230        0.51360       -3.61830
H         -0.91330       -3.53370       -1.55420
H         -2.63160       -2.50720       -3.00710
H         -2.05910       -0.89930       -2.58830
H         -1.00950       -2.00870       -3.46580
H         -3.12710       -3.16460       -0.54190
H         -1.85380       -3.05380        0.66400
H         -2.63180       -1.59250        0.06160
H          0.17870        2.08970        1.20460
H          0.06430        0.56150        2.09010
H          1.18630        1.80210        2.62010
H          5.91280        1.10790       -1.29370
H          7.23360        1.51270       -0.23840
H          6.76860        1.37340        2.07320
H          3.25710       -4.60680       -0.80760
H          4.20080       -3.15690       -0.42530
H          2.49990       -3.25110        0.01570
H          2.94170       -4.76030       -3.12760
H          3.18460       -4.11370       -6.20920
H          1.46250       -3.71390       -6.33190
H          1.96240       -5.08590       -5.36830
H          1.80880       -1.39810       -5.51010
H          1.89430        0.80440       -4.66960
H          0.94060        0.77190       -3.17490
H          2.66880        1.11720       -3.13120
