# Supplementary material for: Data science enabled discovery of a highly soluble 2,2′-bipyrimidine anolyte for application in a flow battery
Source: Chem Sci. 2023 Nov 2;14(47):13734–42. doi: 10.1039/d3sc04084d (PMC10699568; doi:10.1039/d3sc04084d)
Supplement: SC-014-D3SC04084D-s002 [file SC-014-D3SC04084D-s002.zip › Solubility Modeling XYZ/4aF_26.xyz]

38
VS_19_Trunc
C          0.02010       -1.57770        1.30850
C         -0.45320       -2.54310        0.38530
N         -0.75240       -2.23540       -0.90440
C         -0.57110       -0.94780       -1.29740
N         -0.09580        0.04540       -0.50090
C          0.21000       -0.27390        0.78540
C          0.34950       -1.90560        2.74080
C         -0.64040       -4.02250        0.71200
C         -0.87830       -0.61810       -2.70750
N         -0.59150       -1.43340       -3.63230
N         -1.50780        0.60180       -2.85700
O          1.26570       -1.37210        3.37210
O         -0.56050       -2.73610        3.30300
C         -0.45710       -3.12060        4.66670
C          0.66900        0.90150        1.57910
C         -0.30810        1.58950        2.32050
C          0.02160        2.70230        3.08890
C          1.33490        3.14990        3.13340
C          2.31680        2.47800        2.41400
C          2.01730        1.35250        1.63910
F         -1.59970        1.18090        2.29640
O          3.13680        0.81530        1.02180
C          3.10090       -0.37200        0.24510
H          0.18890       -4.40010        1.31080
H         -1.56670       -4.17330        1.26690
H         -0.68840       -4.64030       -0.18670
H         -0.86540       -1.10380       -4.54670
H         -1.78380        0.92980       -3.77140
H         -1.69490        1.18530       -2.05420
H         -1.27410       -3.79480        4.92330
H          0.48370       -3.63910        4.85700
H         -0.51430       -2.25170        5.32400
H         -0.74250        3.22020        3.64990
H          1.59350        4.01400        3.72750
H          3.33510        2.83570        2.46660
H          4.11830       -0.61580       -0.05970
H          2.73120       -1.22420        0.81410
H          2.52290       -0.24440       -0.66900
