# Supplementary material for: Data science enabled discovery of a highly soluble 2,2′-bipyrimidine anolyte for application in a flow battery
Source: Chem Sci. 2023 Nov 2;14(47):13734–42. doi: 10.1039/d3sc04084d (PMC10699568; doi:10.1039/d3sc04084d)
Supplement: SC-014-D3SC04084D-s002 [file SC-014-D3SC04084D-s002.zip › Solubility Modeling XYZ/4g_2.xyz]

40
4g
O         -0.61770       -3.56780        0.61140
C         -0.07220       -2.57400        0.12480
O          1.22260       -2.55080       -0.27160
C          2.02240       -3.72380       -0.23580
C         -0.72560       -1.21880        0.03990
C         -1.65120       -0.77570        1.01590
C         -2.03440       -1.58040        2.25540
N         -2.26720        0.43380        0.94540
C         -1.96020        1.22960       -0.11240
C         -2.63300        2.54460       -0.21200
N         -2.73620        3.19690        1.00060
N         -3.02240        2.98090       -1.33460
N         -1.10120        0.89390       -1.10930
C         -0.49450       -0.32090       -1.03460
C          0.37420       -0.60370       -2.21740
C         -0.08690       -1.42830       -3.26490
C         -1.49160       -2.02030       -3.25180
C          0.74160       -1.70190       -4.35690
C          2.02510       -1.16990       -4.42050
C          2.49080       -0.35740       -3.39220
C          1.67790       -0.06970       -2.29230
C          2.24000        0.80780       -1.17980
H          3.02370       -3.49840       -0.60280
H          2.11110       -4.10700        0.78170
H          1.59770       -4.50600       -0.86660
H         -2.66220       -2.42720        1.97700
H         -1.14580       -1.95900        2.76130
H         -2.58760       -0.98480        2.98390
H         -3.16130        4.11110        1.05890
H         -2.39710        2.76340        1.84740
H         -3.44940        3.89410       -1.27560
H         -1.77230       -2.43480       -4.22090
H         -1.57020       -2.80450       -2.49870
H         -2.22680       -1.25210       -3.00960
H          0.39250       -2.32990       -5.16380
H          2.65930       -1.38750       -5.26710
H          3.49100        0.04640       -3.45340
H          3.30090        1.02120       -1.31610
H          1.69800        1.75250       -1.12990
H          2.12840        0.31290       -0.21440
