# Supplementary material for: Data science enabled discovery of a highly soluble 2,2′-bipyrimidine anolyte for application in a flow battery
Source: Chem Sci. 2023 Nov 2;14(47):13734–42. doi: 10.1039/d3sc04084d (PMC10699568; doi:10.1039/d3sc04084d)
Supplement: SC-014-D3SC04084D-s002 [file SC-014-D3SC04084D-s002.zip › Solubility Modeling XYZ/4v_19.xyz]

45
4x_2ndGen
C         -0.99050        0.82610        1.74210
C         -1.64660       -0.38000        1.38780
N         -2.99030       -0.43700        1.18180
C         -3.69940        0.71410        1.32270
N         -3.16320        1.91810        1.65160
C         -1.82280        1.96490        1.87160
C          0.48640        0.86700        2.01960
C         -1.32700        3.34240        2.30460
C         -0.96460       -1.68830        1.15670
C         -1.23990       -2.76410        2.00800
C         -0.61250       -3.99440        1.83490
C          0.31130       -4.17920        0.79700
C          0.58310       -3.10840       -0.05540
C         -0.04420       -1.86040        0.10660
O          1.08610        1.94470        1.45120
O          1.10320       -0.04800        2.57130
C          2.49820        2.13590        1.49880
C         -5.15740        0.66640        1.06960
N         -5.73280        1.61580        0.46170
N         -5.76330       -0.46270        1.58440
O          0.98330       -5.36070        0.54840
C          0.74330       -6.48450        1.38870
O          0.18860       -0.77690       -0.72380
C          1.13030       -0.89180       -1.78450
C          3.22500        1.29410        0.43760
H         -0.62230        3.26330        3.13300
H         -0.82990        3.84330        1.47360
H         -2.14090        3.98730        2.64110
H         -1.94400       -2.64470        2.81900
H         -0.85570       -4.79310        2.51930
H          1.29400       -3.26840       -0.85190
H          2.69670        3.19160        1.31370
H          2.88440        1.91930        2.49630
H         -6.72840        1.47610        0.36590
H         -5.21690       -1.16980        2.05500
H         -6.75920       -0.60050        1.49020
H          1.35260       -7.32280        1.05130
H          1.01490       -6.27500        2.42440
H         -0.30090       -6.79840        1.34840
H          1.19520        0.06040       -2.31070
H          2.12740       -1.12990       -1.41120
H          0.82680       -1.64970       -2.50820
H          4.29620        1.49450        0.45330
H          3.08680        0.22640        0.60950
H          2.85870        1.52240       -0.56370
