# Supplementary material for: Data science enabled discovery of a highly soluble 2,2′-bipyrimidine anolyte for application in a flow battery
Source: Chem Sci. 2023 Nov 2;14(47):13734–42. doi: 10.1039/d3sc04084d (PMC10699568; doi:10.1039/d3sc04084d)
Supplement: SC-014-D3SC04084D-s002 [file SC-014-D3SC04084D-s002.zip › Solubility Modeling XYZ/4x_20.xyz]

37
4y_8_2_22_20.log
C          0.25340       -0.58690       -0.00320
N         -0.67680       -1.54680        0.08450
C         -1.94470       -1.15900        0.11230
N         -2.38380        0.10000        0.06860
C         -1.47990        1.07500       -0.04030
C         -0.11340        0.76160       -0.09420
C          0.89710        1.83730       -0.35190
C          1.66940       -1.03330        0.01810
C         -1.97560        2.49880       -0.11900
C         -3.01260       -2.22990        0.20370
N         -4.27520       -1.72960        0.28230
N         -2.65920       -3.46330        0.22270
C          2.03620       -2.18790       -0.68220
C          3.35930       -2.62160       -0.67050
C          4.32030       -1.91730        0.05650
C          3.95460       -0.77790        0.77350
C          2.63430       -0.33440        0.75250
O          1.56930        1.90280       -1.35670
O          0.94900        2.72120        0.64250
C          1.86100        3.81790        0.45970
C         -3.47420        2.62370       -0.36750
H         -1.70100        2.99740        0.81820
H         -1.41460        3.01810       -0.90530
H         -5.06730       -2.34950        0.21190
H         -4.41760       -0.74080        0.13460
H         -3.48230       -4.06520        0.28300
H          1.28040       -2.73240       -1.23930
H          3.64030       -3.50990       -1.22690
H          5.35020       -2.25930        0.06950
H          4.69470       -0.23750        1.35440
H          2.35280        0.53960        1.33460
H          1.76170        4.43050        1.35210
H          2.87980        3.43920        0.36050
H          1.58660        4.38300       -0.43240
H         -4.04750        2.17320        0.44550
H         -3.74760        3.67850       -0.44100
H         -3.76150        2.12550       -1.29720
