# Supplementary material for: Data science enabled discovery of a highly soluble 2,2′-bipyrimidine anolyte for application in a flow battery
Source: Chem Sci. 2023 Nov 2;14(47):13734–42. doi: 10.1039/d3sc04084d (PMC10699568; doi:10.1039/d3sc04084d)
Supplement: SC-014-D3SC04084D-s002 [file SC-014-D3SC04084D-s002.zip › Solubility Modeling XYZ/4v_25.xyz]

45
4x_2ndGen
C         -0.99240        0.85230        1.68410
C         -1.67600       -0.36670        1.44460
N         -3.02410       -0.41520        1.26670
C         -3.71000        0.75710        1.32140
N         -3.14670        1.97410        1.53790
C         -1.80200        2.01370        1.73050
C          0.48990        0.88810        1.93210
C         -1.27400        3.41310        2.03680
C         -1.02160       -1.70270        1.31410
C         -1.29990       -2.69650        2.25870
C         -0.69630       -3.94760        2.17890
C          0.20010       -4.24110        1.15360
C          0.47990       -3.24970        0.19960
C         -0.12410       -1.98100        0.26690
O          1.09790        1.90250        1.26460
O          1.10070        0.01120        2.54870
C          2.51380        2.07000        1.27200
C         -5.17310        0.71610        1.09770
N         -5.74270        1.62160        0.42120
N         -5.78920       -0.35370        1.71660
O          0.75220       -5.50790        1.15530
C          1.67660       -5.86510        0.13340
O          0.11010       -0.97500       -0.65590
C          1.02900       -1.19250       -1.72050
C          3.20600        1.12790        0.27380
H         -2.07010        4.09950        2.33110
H         -0.55570        3.39070        2.85690
H         -0.78360        3.83240        1.15800
H         -1.98640       -2.49590        3.06880
H         -0.92670       -4.69560        2.92360
H          1.16910       -3.46870       -0.60000
H          2.72740        3.10230        0.99480
H          2.91440        1.93100        2.27760
H         -6.74220        1.49330        0.35420
H         -6.78900       -0.47980        1.65120
H         -5.24690       -1.02870        2.23630
H          2.00890       -6.89100        0.29150
H          1.21860       -5.81570       -0.85560
H          2.56050       -5.22580        0.15200
H          1.09780       -0.28790       -2.32460
H          0.69990       -2.00200       -2.37360
H          2.02960       -1.41540       -1.34720
H          4.28070        1.30840        0.25460
H          3.05220        0.08130        0.53780
H          2.82560        1.27800       -0.73690
