# Supplementary material for: Data science enabled discovery of a highly soluble 2,2′-bipyrimidine anolyte for application in a flow battery
Source: Chem Sci. 2023 Nov 2;14(47):13734–42. doi: 10.1039/d3sc04084d (PMC10699568; doi:10.1039/d3sc04084d)
Supplement: SC-014-D3SC04084D-s002 [file SC-014-D3SC04084D-s002.zip › Solubility Modeling XYZ/4v_31.xyz]

45
4x_2ndGen
C         -1.04320        1.06810        1.43000
C         -1.64940       -0.21580        1.36190
N         -2.99660       -0.38460        1.44860
C         -3.76470        0.72790        1.58380
N         -3.28560        1.99750        1.62700
C         -1.93820        2.15930        1.55410
C          0.44900        1.27490        1.34820
C         -1.49900        3.61830        1.65220
C         -0.92130       -1.50290        1.15090
C         -0.92290       -2.46430        2.16740
C         -0.22480       -3.65900        2.02250
C          0.49240       -3.92730        0.85880
C          0.49090       -2.97050       -0.16870
C         -0.21160       -1.75890       -0.03650
O          1.14090        0.29440        1.97650
O          0.98180        2.27460        0.86010
C          2.56160        0.29520        2.01380
C         -5.23340        0.55300        1.65220
N         -6.00300        1.36420        1.05900
N         -5.61850       -0.52240        2.42820
O          1.16080       -5.13560        0.80620
C          1.91900       -5.46080       -0.35380
O         -0.24890       -0.78720       -1.02240
C          0.50310       -0.96470       -2.21740
C          3.04610       -1.02060        2.63070
H         -0.71700        3.73720        2.40270
H         -1.11420        3.96280        0.69200
H         -2.31770        4.28240        1.93570
H         -1.46090       -2.27930        3.08610
H         -0.23770       -4.38110        2.82600
H          1.03910       -3.17100       -1.07510
H          2.96490        0.39900        1.00510
H          2.91720        1.14250        2.60190
H         -6.98060        1.15040        1.19460
H         -4.92690       -1.11650        2.86250
H         -6.59640       -0.73400        2.56530
H          2.37850       -6.44000       -0.22040
H          1.28860       -5.51080       -1.24290
H          2.72100       -4.74050       -0.52250
H          0.16400       -1.83710       -2.77790
H          0.37230       -0.09140       -2.85620
H          1.56940       -1.06280       -2.00770
H          4.13480       -1.05030        2.67370
H          2.66910       -1.14340        3.64650
H          2.71300       -1.87710        2.04320
