# Supplementary material for: Data science enabled discovery of a highly soluble 2,2′-bipyrimidine anolyte for application in a flow battery
Source: Chem Sci. 2023 Nov 2;14(47):13734–42. doi: 10.1039/d3sc04084d (PMC10699568; doi:10.1039/d3sc04084d)
Supplement: SC-014-D3SC04084D-s002 [file SC-014-D3SC04084D-s002.zip › Solubility Modeling XYZ/4m_9.xyz]

57
4k
O          1.37260       -0.97820       -1.61500
C          0.21880       -0.97480       -1.17930
O         -0.56780       -2.07830       -1.12060
C         -0.05100       -3.37820       -1.38380
C          0.44230       -4.07850       -0.10720
O          1.59330       -3.41590        0.39730
C          2.10370       -3.99680        1.58670
C         -0.52370        0.27320       -0.78860
C         -0.35010        1.49470       -1.48140
C          0.54890        1.65770       -2.70400
N         -0.99880        2.63510       -1.12610
C         -1.84030        2.56780       -0.06140
C         -2.53890        3.81220        0.33220
N         -3.85270        3.60510        0.70380
N         -1.94010        4.92620        0.28030
N         -2.06020        1.45200        0.68310
C         -1.40240        0.31740        0.32370
C         -1.66520       -0.82650        1.24990
C         -2.84610       -1.58610        1.13270
C         -3.89100       -1.26440        0.07010
C         -3.06950       -2.67290        1.98230
C         -2.13260       -3.02680        2.96280
O         -2.27280       -4.08730        3.83730
C         -3.43910       -4.90420        3.76560
C         -3.36050       -6.01020        4.82980
C         -3.32700       -5.47590        6.26930
C         -0.96900       -2.27000        3.07690
C         -0.72200       -1.18460        2.23350
C          0.57200       -0.40080        2.42100
H         -0.90900       -3.94830       -1.74050
H          0.66490       -3.44280       -2.20470
H         -0.35560       -4.08330        0.63780
H          0.66760       -5.12230       -0.33170
H          2.97200       -3.43070        1.92330
H          1.36450       -3.98140        2.38870
H          2.41920       -5.02800        1.42160
H          0.36860        0.86110       -3.42640
H          0.37990        2.60400       -3.22120
H          1.59780        1.62540       -2.40810
H         -4.24260        2.67360        0.71540
H         -4.43860        4.38090        0.97690
H         -2.52570        5.70140        0.55590
H         -3.42310       -1.19650       -0.91270
H         -4.66860       -2.02680        0.00750
H         -4.36130       -0.30290        0.27780
H         -3.98010       -3.24120        1.86640
H         -4.33810       -4.30510        3.92190
H         -3.51220       -5.36190        2.77730
H         -4.21900       -6.67340        4.71780
H         -2.47860       -6.62640        4.65000
H         -3.29060       -6.29580        6.98700
H         -2.45150       -4.84890        6.44100
H         -4.21370       -4.88120        6.49100
H         -0.24310       -2.53810        3.83140
H          1.05310       -0.62700        3.37340
H          1.27210       -0.61850        1.61430
H          0.37560        0.67180        2.41430
