# Supplementary material for: Data science enabled discovery of a highly soluble 2,2′-bipyrimidine anolyte for application in a flow battery
Source: Chem Sci. 2023 Nov 2;14(47):13734–42. doi: 10.1039/d3sc04084d (PMC10699568; doi:10.1039/d3sc04084d)
Supplement: SC-014-D3SC04084D-s002 [file SC-014-D3SC04084D-s002.zip › Solubility Modeling XYZ/4z_31.xyz]

49
4aA_8_2_22_31.log
C         -0.66780        0.61450       -0.01690
N         -0.30170        1.89920        0.06650
C          1.00110        2.17310        0.09750
N          1.98850        1.28650        0.05290
C          1.65230       -0.00330       -0.05630
C          0.30650       -0.39050       -0.09580
C         -0.06370       -1.82450       -0.32720
C         -2.12410        0.33660       -0.02520
C          2.79760       -0.98150       -0.19530
C          1.36900        3.63950        0.20000
N          0.29760        4.47570        0.11890
N          2.60400        3.96520        0.32060
C         -2.66720       -0.74760        0.67060
C         -4.04170       -0.97540        0.65410
C         -4.90340       -0.13720       -0.05910
C         -4.35090        0.95320       -0.74520
C         -2.98300        1.19530       -0.72340
O         -0.48990       -2.24670       -1.37870
O          0.14640       -2.57680        0.75190
C         -0.15090       -3.97620        0.60700
C          3.75340       -0.86450        1.00150
C          3.49570       -0.73470       -1.54730
C          4.58670       -1.75680       -1.86200
C          3.06260       -1.11360        2.34160
C         -6.38740       -0.39300       -0.09960
H          2.39110       -2.00080       -0.20440
H          0.41360        5.45530        0.32960
H         -0.62910        4.07940        0.18160
H          2.69620        4.98090        0.38050
H         -2.02740       -1.39910        1.25980
H         -4.44990       -1.81360        1.21180
H         -5.00450        1.62030       -1.30110
H         -2.56660        2.04570       -1.25440
H         -1.20860       -4.10740        0.37130
H          0.46180       -4.40520       -0.18750
H          0.08980       -4.42550        1.56720
H          4.56000       -1.59210        0.86980
H          4.21030        0.13200        0.98700
H          2.73700       -0.76100       -2.33930
H          3.91330        0.27890       -1.54250
H          4.96380       -1.61120       -2.87780
H          5.43580       -1.66920       -1.17930
H          4.19810       -2.77840       -1.79070
H          3.78050       -1.07290        3.16480
H          2.28760       -0.36470        2.53710
H          2.58460       -2.09870        2.35460
H         -6.69490       -0.71680       -1.09900
H         -6.67400       -1.17040        0.61160
H         -6.94750        0.51620        0.13620
