# Supplementary material for: Data science enabled discovery of a highly soluble 2,2′-bipyrimidine anolyte for application in a flow battery
Source: Chem Sci. 2023 Nov 2;14(47):13734–42. doi: 10.1039/d3sc04084d (PMC10699568; doi:10.1039/d3sc04084d)
Supplement: SC-014-D3SC04084D-s002 [file SC-014-D3SC04084D-s002.zip › Solubility Modeling XYZ/4s_15.xyz]

40
4u_8_2_22_15.log
C          0.79970        0.42300       -0.05560
N          2.11340        0.20850        0.09830
C          2.54010       -1.05060        0.10470
N          1.78190       -2.13810       -0.02130
C          0.47140       -1.95030       -0.19710
C         -0.07140       -0.65600       -0.23300
C         -1.52180       -0.46010       -0.55690
C          0.34600        1.83520       -0.00940
C         -0.38190       -3.17400       -0.36790
C          4.03150       -1.24510        0.28490
N          4.73970       -0.08190        0.24590
N          4.49150       -2.43410        0.42470
C          1.12990        2.82710       -0.60920
C          0.72330        4.15820       -0.57080
C         -0.45820        4.51000        0.08350
C         -1.23220        3.52690        0.70050
C         -0.83430        2.19300        0.65260
O         -1.91120        0.08370       -1.56720
O         -2.30750       -0.97050        0.38670
C         -3.74870       -0.90160        0.17710
C         -4.36850       -1.00020        1.55640
C         -4.16510       -2.02800       -0.75300
H         -1.11110       -3.04240       -1.17200
H          0.25330       -4.03060       -0.59060
H         -0.94010       -3.37180        0.55220
H          5.70940       -0.08330        0.52380
H          4.23190        0.78940        0.30230
H          5.50640       -2.40970        0.53940
H          2.05010        2.54490       -1.11110
H          1.32880        4.92090       -1.04960
H         -0.77180        5.54840        0.11800
H         -2.14230        3.79820        1.22530
H         -1.43100        1.43760        1.15790
H         -3.96170        0.07050       -0.27630
H         -4.01620       -0.18960        2.19880
H         -5.45590       -0.93190        1.47310
H         -4.11450       -1.95770        2.02060
H         -3.90640       -2.99470       -0.31000
H         -5.24690       -1.99480       -0.90660
H         -3.67610       -1.93590       -1.72570
