# Supplementary material for: Data science enabled discovery of a highly soluble 2,2′-bipyrimidine anolyte for application in a flow battery
Source: Chem Sci. 2023 Nov 2;14(47):13734–42. doi: 10.1039/d3sc04084d (PMC10699568; doi:10.1039/d3sc04084d)
Supplement: SC-014-D3SC04084D-s002 [file SC-014-D3SC04084D-s002.zip › Solubility Modeling XYZ/4v_144.xyz]

45
4x_2ndGen
C         -0.81680        0.76990        1.54220
C         -1.54580       -0.43580        1.38720
N         -2.90480       -0.47380        1.42820
C         -3.56020        0.70420        1.60060
N         -2.95580        1.90930        1.76830
C         -1.59690        1.93460        1.74880
C          0.68790        0.78850        1.52210
C         -1.01390        3.32120        2.01050
C         -0.93260       -1.77670        1.17600
C         -0.78520       -2.57900        2.31450
C         -0.16640       -3.82250        2.25060
C          0.33120       -4.30390        1.04410
C          0.18360       -3.51080       -0.10300
C         -0.44730       -2.26230       -0.06730
O          1.18000        1.84570        0.82570
O          1.39210       -0.12350        1.96280
C          2.57990        2.04830        0.64580
C         -5.03950        0.67430        1.64550
N         -5.66980        1.40190        2.46740
N         -5.59570       -0.17230        0.70700
O          0.93890       -5.54460        1.06970
C          1.46680       -6.08350       -0.13740
O         -0.51600       -1.65660       -1.31250
C         -1.26040       -0.47230       -1.55380
C          3.23110        2.67270        1.89020
H         -0.16630        3.26820        2.69450
H         -0.67820        3.77270        1.07660
H         -1.74300        3.99650        2.46190
H         -1.14270       -2.22750        3.27200
H         -0.06550       -4.41240        3.15000
H          0.55320       -3.86230       -1.05490
H          3.07520        1.11390        0.37640
H          2.71150        2.72200       -0.20100
H         -6.67220        1.30670        2.38960
H         -6.59810       -0.26540        0.62790
H         -5.00700       -0.71700        0.09330
H          1.90790       -7.05910        0.06670
H          0.68700       -6.22460       -0.88740
H          2.25080       -5.44710       -0.55060
H         -0.79130        0.40200       -1.10650
H         -1.28810       -0.29530       -2.62870
H         -2.29490       -0.56080       -1.22260
H          4.28870        2.86910        1.71460
H          2.75550        3.61910        2.14940
H          3.15710        2.01210        2.75440
