# Supplementary material for: Data science enabled discovery of a highly soluble 2,2′-bipyrimidine anolyte for application in a flow battery
Source: Chem Sci. 2023 Nov 2;14(47):13734–42. doi: 10.1039/d3sc04084d (PMC10699568; doi:10.1039/d3sc04084d)
Supplement: SC-014-D3SC04084D-s002 [file SC-014-D3SC04084D-s002.zip › Solubility Modeling XYZ/4z_25.xyz]

49
4aA_8_2_22_25.log
C         -0.60330        0.58180       -0.00960
N         -0.11350        1.82370       -0.11390
C          1.20910        1.96930       -0.12200
N          2.10640        0.99230       -0.04560
C          1.64790       -0.25790        0.07120
C          0.26740       -0.50970        0.10510
C         -0.24630       -1.88900        0.38760
C         -2.07940        0.44540       -0.02480
C          2.67340       -1.36750        0.16930
C          1.71920        3.39220       -0.22910
N          0.73350        4.30960       -0.42840
N          2.98140        3.61000       -0.15230
C         -2.86650        1.40160        0.62810
C         -4.25230        1.29290        0.62090
C         -4.89140        0.24150       -0.04910
C         -4.09820       -0.69570       -0.71910
C         -2.70900       -0.60120       -0.70620
O         -0.78090       -2.20460        1.42710
O         -0.02830       -2.72570       -0.62540
C         -0.45380       -4.08380       -0.41920
C          3.84990       -0.97540        1.07090
C          3.12080       -1.81930       -1.24100
C          3.89350       -0.77650       -2.04790
C          3.42200       -0.73250        2.51730
C         -6.39290        0.12050       -0.03280
H          2.18350       -2.23410        0.63220
H         -0.22730        4.01700       -0.32450
H          0.94530        5.29300       -0.35640
H          3.17270        4.60970       -0.23890
H         -2.38250        2.22380        1.14590
H         -4.85050        2.03660        1.14080
H         -4.57280       -1.50560       -1.26600
H         -2.12140       -1.32760       -1.26180
H         -0.18650       -4.61360       -1.33000
H          0.06350       -4.50760        0.44300
H         -1.53250       -4.11300       -0.25560
H          4.58480       -1.78820        1.03010
H          4.33520       -0.07970        0.67310
H          3.74410       -2.71120       -1.10600
H          2.23380       -2.13760       -1.79960
H          4.16740       -1.18870       -3.02310
H          3.29810        0.12500       -2.21730
H          4.81620       -0.47790       -1.54200
H          4.28370       -0.50440        3.15030
H          2.72620        0.11050        2.58560
H          2.92260       -1.61530        2.93090
H         -6.74780       -0.50800       -0.85240
H         -6.73010       -0.33090        0.90620
H         -6.86740        1.10160       -0.11460
