# Supplementary material for: Data science enabled discovery of a highly soluble 2,2′-bipyrimidine anolyte for application in a flow battery
Source: Chem Sci. 2023 Nov 2;14(47):13734–42. doi: 10.1039/d3sc04084d (PMC10699568; doi:10.1039/d3sc04084d)
Supplement: SC-014-D3SC04084D-s002 [file SC-014-D3SC04084D-s002.zip › Solubility Modeling XYZ/4z_4.xyz]

49
4aA_8_2_22_4.log
C         -0.54750        0.66130       -0.03900
N         -0.04940        1.89720       -0.14770
C          1.27430        2.01860       -0.17250
N          2.15410        1.02390       -0.10120
C          1.68410       -0.22210        0.03440
C          0.30610       -0.45020        0.07330
C         -0.22880       -1.82360        0.34550
C         -2.02570        0.53860       -0.04360
C          2.72410       -1.30870        0.19530
C          1.85360        3.41350       -0.29060
N          3.20710        3.42620       -0.43690
N          1.06080        4.42170       -0.26910
C         -2.67190       -0.49370       -0.73100
C         -4.06230       -0.57510       -0.73110
C         -4.83970        0.36070       -0.04170
C         -4.18400        1.39790        0.63480
C         -2.79740        1.49420        0.62870
O         -0.73260       -2.15140        1.39640
O         -0.06970       -2.63900       -0.69560
C         -0.52160       -3.99100       -0.50770
C          3.52180       -1.07680        1.48950
C          3.64450       -1.35500       -1.03400
C          2.90310       -1.66990       -2.33160
C          2.65120       -1.08860        2.74460
C         -6.34210        0.25430       -0.01150
H          2.21350       -2.27620        0.27740
H          3.70880        4.29840       -0.36810
H          3.71550        2.56690       -0.28420
H          1.59150        5.29070       -0.35200
H         -2.09690       -1.21880       -1.30110
H         -4.54980       -1.37380       -1.28320
H         -4.77010        2.14040        1.16990
H         -2.29990        2.30570        1.15040
H         -0.30000       -4.50370       -1.44050
H          0.01500       -4.44950        0.32450
H         -1.59430       -3.99840       -0.30610
H          4.28170       -1.86340        1.55640
H          4.05360       -0.12160        1.40480
H          4.16230       -0.39210       -1.11610
H          4.41010       -2.11660       -0.84850
H          3.59710       -1.72620       -3.17430
H          2.37680       -2.62690       -2.25690
H          2.15950       -0.89920       -2.56220
H          3.26110       -0.98130        3.64530
H          1.92450       -0.26880        2.73530
H          2.09310       -2.02780        2.82350
H         -6.67650       -0.17850        0.93710
H         -6.80780        1.23870       -0.10530
H         -6.70960       -0.38320       -0.81860
