# Supplementary material for: Data science enabled discovery of a highly soluble 2,2′-bipyrimidine anolyte for application in a flow battery
Source: Chem Sci. 2023 Nov 2;14(47):13734–42. doi: 10.1039/d3sc04084d (PMC10699568; doi:10.1039/d3sc04084d)
Supplement: SC-014-D3SC04084D-s002 [file SC-014-D3SC04084D-s002.zip › Solubility Modeling XYZ/4z_19.xyz]

49
4aA_8_2_22_19.log
C          0.51570        0.56270        0.05320
N         -0.02340        1.78800        0.01250
C         -1.35010        1.88010       -0.01850
N         -2.20710        0.86520        0.00340
C         -1.70130       -0.37180        0.03190
C         -0.31050       -0.57060        0.04190
C          0.25720       -1.95560       -0.00260
C          1.99590        0.49500        0.11710
C         -2.68660       -1.52100        0.05170
C         -1.91720        3.28410       -0.08450
N         -0.97180        4.25670        0.02700
N         -3.18460        3.43990       -0.21160
C          2.65450       -0.44870        0.91250
C          4.04560       -0.48010        0.96010
C          4.81390        0.41930        0.21350
C          4.14610        1.36940       -0.56970
C          2.75720        1.41510       -0.61330
O          0.06970       -2.80010        0.84650
O          0.98740       -2.14920       -1.09810
C          1.65980       -3.41560       -1.18580
C         -3.90390       -1.24750       -0.83880
C         -3.07550       -1.86670        1.50890
C         -3.83440       -0.77220        2.25860
C         -3.53260       -1.11050       -2.31450
C          6.31910        0.36180        0.23620
H         -2.17600       -2.40460       -0.35020
H         -1.21800        5.21770       -0.15430
H          0.00180        3.99290       -0.01700
H         -3.41640        4.43440       -0.24410
H          2.08760       -1.14350        1.52680
H          4.54100       -1.20980        1.59470
H          4.72380        2.08360       -1.15050
H          2.25120        2.15880       -1.22110
H          2.35300       -3.52050       -0.34830
H          0.93290       -4.22860       -1.17010
H          2.19750       -3.39510       -2.13040
H         -4.60340       -2.08150       -0.70670
H         -4.41360       -0.34100       -0.50080
H         -3.68930       -2.77430        1.46760
H         -2.16310       -2.12790        2.05540
H         -4.07380       -1.11050        3.27060
H         -3.24330        0.14430        2.34150
H         -4.77520       -0.51940        1.76110
H         -4.42250       -0.96580       -2.93290
H         -2.87180       -0.25240       -2.47570
H         -3.01460       -2.00680       -2.67220
H          6.69400       -0.18900       -0.63290
H          6.75170        1.36480        0.20160
H          6.68170       -0.14380        1.13380
