# Supplementary material for: Data science enabled discovery of a highly soluble 2,2′-bipyrimidine anolyte for application in a flow battery
Source: Chem Sci. 2023 Nov 2;14(47):13734–42. doi: 10.1039/d3sc04084d (PMC10699568; doi:10.1039/d3sc04084d)
Supplement: SC-014-D3SC04084D-s002 [file SC-014-D3SC04084D-s002.zip › Solubility Modeling XYZ/4c_6.xyz]

43
4c
O         -0.50440        0.36620        1.52410
C          0.08730       -0.28320        0.65870
O         -0.52210       -1.19280       -0.14650
C         -1.92880       -1.43040       -0.11480
C         -2.30630       -2.34860        1.06400
C         -2.32020       -2.04310       -1.46820
C          1.58200       -0.26610        0.46950
C          2.46880       -0.08540        1.55870
C          2.01790        0.06340        3.00970
N          3.81930       -0.06070        1.40700
C          4.30820       -0.21090        0.14800
C          5.77770       -0.22080       -0.03110
N          6.42720        0.72310        0.73970
N          6.31680       -1.02180       -0.84960
N          3.54590       -0.38260       -0.96270
C          2.19550       -0.40330       -0.80330
C          1.46160       -0.52120       -2.09730
C          0.80700        0.61460       -2.59170
C          0.09940        0.57210       -3.78970
C          0.03410       -0.61380       -4.51270
C          0.67160       -1.75540       -4.03360
C          1.38930       -1.73050       -2.82800
C          2.03000       -3.02890       -2.31240
F          1.78510       -3.21540       -1.01460
F          1.57650       -4.10520       -2.95850
F          3.34800       -2.97310       -2.50250
H         -2.45650       -0.48010       -0.01410
H         -3.37770       -2.55090        1.07520
H         -1.78740       -3.30610        1.00450
H         -2.05350       -1.89360        2.02190
H         -3.38990       -2.24910       -1.51290
H         -2.08460       -1.36330       -2.28780
H         -1.79160       -2.97950       -1.65240
H          1.30080       -0.71460        3.27350
H          2.84800       -0.01430        3.71420
H          1.54680        1.03490        3.16150
H          5.90770        1.31960        1.36760
H          7.43080        0.82470        0.69140
H          7.32060       -0.92170       -0.89580
H          0.84750        1.54340       -2.04080
H         -0.39800        1.45790       -4.15630
H         -0.51500       -0.65090       -5.44190
H          0.59630       -2.66420       -4.61230
