# Supplementary material for: Data science enabled discovery of a highly soluble 2,2′-bipyrimidine anolyte for application in a flow battery
Source: Chem Sci. 2023 Nov 2;14(47):13734–42. doi: 10.1039/d3sc04084d (PMC10699568; doi:10.1039/d3sc04084d)
Supplement: SC-014-D3SC04084D-s002 [file SC-014-D3SC04084D-s002.zip › Solubility Modeling XYZ/4aE_8.xyz]

43
VS_15_Trunc
C         -0.72820       -1.37710        1.48870
C         -1.56620       -2.18610        0.68320
N         -1.64980       -2.03820       -0.66540
C         -0.88490       -1.07130       -1.23520
N         -0.06530       -0.22980       -0.55200
C          0.00820       -0.37950        0.79790
C         -0.65280       -1.55580        2.98260
C         -2.43190       -3.32100        1.22470
C         -0.98270       -0.90440       -2.70300
N         -2.09870       -1.02460       -3.28810
N          0.23440       -0.65240       -3.30480
O         -1.59790       -1.92900        3.68150
O          0.60990       -1.38620        3.45690
C          0.88350        0.63990        1.44660
C          0.94370       -1.55140        4.83470
C          2.28820        0.60480        1.33040
C          3.06440        1.57510        1.97370
C          2.46060        2.57650        2.73110
C          1.07450        2.61300        2.85500
C          0.29420        1.65000        2.21820
C          2.23370       -0.75810        5.09310
C          2.99130       -0.49370        0.54340
C          1.10400       -3.04290        5.18850
H         -1.85080       -3.97290        1.87770
H         -3.27030       -2.91850        1.79370
H         -2.84270       -3.94720        0.43050
H         -2.03340       -0.90670       -4.28890
H          0.29950       -0.53660       -4.30580
H          1.07410       -0.56910       -2.74990
H          0.15670       -1.11750        5.45440
H          4.14160        1.55360        1.89360
H          3.06740        3.32050        3.22570
H          0.60450        3.38550        3.44550
H         -0.78020        1.68910        2.32660
H          2.54480       -0.84020        6.13480
H          3.05530       -1.11420        4.47010
H          2.09070        0.30150        4.87840
H          4.06360       -0.51900        0.74150
H          2.59270       -1.47090        0.81850
H          2.83300       -0.35880       -0.52690
H          1.87530       -3.51570        4.57940
H          1.38260       -3.16920        6.23510
H          0.17550       -3.59260        5.03280
