# Supplementary material for: Data science enabled discovery of a highly soluble 2,2′-bipyrimidine anolyte for application in a flow battery
Source: Chem Sci. 2023 Nov 2;14(47):13734–42. doi: 10.1039/d3sc04084d (PMC10699568; doi:10.1039/d3sc04084d)
Supplement: SC-014-D3SC04084D-s002 [file SC-014-D3SC04084D-s002.zip › Solubility Modeling XYZ/4b_24.xyz]

40
4b
O         -0.00750       -1.58650       -1.52340
C          0.38180       -0.96050       -0.53430
O         -0.45210       -0.30040        0.30370
C         -1.86360       -0.37040        0.15230
C         -2.53060        0.36070        1.32150
C          1.83590       -0.73880       -0.19810
C          2.82970       -0.66890       -1.20560
C          2.53900       -0.76180       -2.70170
N          4.14610       -0.48010       -0.92520
C          4.49470       -0.35870        0.38210
C          5.92050       -0.12200        0.70260
N          6.78450       -0.87740       -0.06530
N          6.24390        0.68460        1.62300
N          3.62410       -0.41270        1.42270
C          2.31050       -0.61780        1.13540
C          1.47010       -0.72940        2.36290
C          1.14090        0.45280        3.04040
C          0.32110        0.43400        4.16500
C         -0.18360       -0.77410        4.63200
C          0.13760       -1.96000        3.97690
C          0.96080       -1.96100        2.84050
C          1.31790       -3.31290        2.19990
F          2.54810       -3.33520        1.68610
F          1.24390       -4.30980        3.08440
F          0.44690       -3.57130        1.22540
H         -2.15870        0.08470       -0.79430
H         -2.18870       -1.41200        0.13480
H         -3.61620        0.32810        1.22970
H         -2.26370       -0.09630        2.27500
H         -2.23030        1.40850        1.35550
H          3.40180       -0.48880       -3.31220
H          2.25610       -1.78010       -2.96950
H          1.72600       -0.09070       -2.98020
H          7.78300       -0.81650        0.07280
H          6.42920       -1.49690       -0.77940
H          7.24270        0.74730        1.75870
H          1.51550        1.40140        2.68310
H          0.07430        1.35590        4.67050
H         -0.82110       -0.79310        5.50360
H         -0.26380       -2.88500        4.36420
