# Supplementary material for: Data science enabled discovery of a highly soluble 2,2′-bipyrimidine anolyte for application in a flow battery
Source: Chem Sci. 2023 Nov 2;14(47):13734–42. doi: 10.1039/d3sc04084d (PMC10699568; doi:10.1039/d3sc04084d)
Supplement: SC-014-D3SC04084D-s002 [file SC-014-D3SC04084D-s002.zip › Solubility Modeling XYZ/4b_30.xyz]

40
4b
O         -0.71860       -1.21000        0.61100
C          0.02410       -0.53650       -0.10800
O         -0.42260        0.39500       -0.98960
C         -1.81190        0.59130       -1.24290
C         -2.37200       -0.46740       -2.20610
C          1.52370       -0.53680        0.01350
C          2.38330       -0.44600       -1.10940
C          1.89890       -0.35710       -2.55470
N          3.73760       -0.46940       -0.99590
C          4.25660       -0.61150        0.25220
C          5.73000       -0.62370        0.39550
N          6.36730       -1.35160       -0.58970
N          6.28320       -0.03020        1.36710
N          3.52080       -0.71900        1.38870
C          2.16640       -0.69010        1.26740
C          1.46080       -0.77790        2.57910
C          0.85820        0.38170        3.08460
C          0.18690        0.36990        4.30400
C          0.10640       -0.80840        5.03780
C          0.69250       -1.97300        4.54840
C          1.37350       -1.97910        3.32130
C          1.96110       -3.29990        2.79920
F          1.48980       -4.35790        3.46260
F          1.68070       -3.48570        1.50850
F          3.28430       -3.28420        2.95850
H         -2.37790        0.60470       -0.30990
H         -1.93160        1.57830       -1.69000
H         -3.42040       -0.26980       -2.42940
H         -1.82540       -0.46850       -3.14970
H         -2.30830       -1.46910       -1.78040
H          1.07120       -1.04410       -2.73400
H          1.56380        0.65560       -2.77980
H          2.68310       -0.61300       -3.26950
H          7.37250       -1.44880       -0.58880
H          5.83680       -1.79230       -1.32750
H          7.28860       -0.12520        1.36580
H          0.91280        1.30540        2.52650
H         -0.26980        1.27380        4.67920
H         -0.41400       -0.82150        5.98410
H          0.60790       -2.87470        5.13690
