# Supplementary material for: Data science enabled discovery of a highly soluble 2,2′-bipyrimidine anolyte for application in a flow battery
Source: Chem Sci. 2023 Nov 2;14(47):13734–42. doi: 10.1039/d3sc04084d (PMC10699568; doi:10.1039/d3sc04084d)
Supplement: SC-014-D3SC04084D-s002 [file SC-014-D3SC04084D-s002.zip › Solubility Modeling XYZ/4e_11.xyz]

44
4e
O         -0.29330        1.39860       -1.65780
C          0.21820        1.00350       -0.60720
O         -0.48970        0.73250        0.51860
C         -1.89870        0.92760        0.58410
C         -2.69450       -0.31970        0.16500
O         -2.55190       -0.54580       -1.23030
C         -3.24030       -1.69810       -1.68970
C          1.66960        0.62520       -0.47360
C          2.38660        0.03880       -1.54460
C          1.76800       -0.30330       -2.89790
N          3.69820       -0.30390       -1.44660
C          4.31780       -0.06520       -0.26170
C          5.74810       -0.43210       -0.15640
N          6.07810       -0.99250        1.06180
N          6.52910       -0.25110       -1.13590
N          3.72730        0.51030        0.81840
C          2.41540        0.85250        0.71210
C          1.89200        1.53200        1.93330
C          1.63160        2.90710        1.86440
C          1.14190        3.60250        2.96620
C          0.90220        2.92860        4.15860
C          1.14770        1.56060        4.24480
C          1.64170        0.84380        3.14410
C          1.84530       -0.67440        3.27260
F          3.14730       -0.93290        3.39450
F          1.23460       -1.17460        4.34890
F          1.37040       -1.32650        2.21040
H         -2.09690        1.07880        1.64540
H         -2.26640        1.84200        0.11590
H         -2.34570       -1.18360        0.73420
H         -3.74570       -0.17900        0.42220
H         -3.08870       -1.80760       -2.76340
H         -2.86870       -2.60280       -1.20610
H         -4.31360       -1.61940       -1.50970
H          2.41870       -0.93480       -3.50560
H          0.82880       -0.84230       -2.76900
H          1.56990        0.60730       -3.46390
H          5.38160       -1.09330        1.78630
H          7.02170       -1.30020        1.24820
H          7.47320       -0.55660       -0.94850
H          1.81300        3.44520        0.94490
H          0.94880        4.66270        2.89510
H          0.52160        3.46480        5.01540
H          0.94510        1.06260        5.18160
