# Supplementary material for: Data science enabled discovery of a highly soluble 2,2′-bipyrimidine anolyte for application in a flow battery
Source: Chem Sci. 2023 Nov 2;14(47):13734–42. doi: 10.1039/d3sc04084d (PMC10699568; doi:10.1039/d3sc04084d)
Supplement: SC-014-D3SC04084D-s002 [file SC-014-D3SC04084D-s002.zip › Solubility Modeling XYZ/4aD_23.xyz]

36
VS_3_Trunc
C         -0.09270        0.15770       -0.34920
C         -0.80190       -0.92350        0.23080
N         -2.13070       -0.85920        0.51080
C         -2.78250        0.28940        0.18750
N         -2.19950        1.37690       -0.38180
C         -0.86800        1.30430       -0.64700
C         -0.29770        2.58200       -1.25790
C          1.37480        0.09240       -0.67050
C         -0.17760       -2.27550        0.56750
C         -4.22620        0.38150        0.50370
N         -4.71670        1.46080        0.94710
N         -4.91880       -0.78210        0.23280
O          1.88450        0.62530       -1.65920
O          2.09280       -0.48860        0.32430
C          3.51790       -0.57430        0.28880
C          4.22040        0.56160        1.07010
C          3.81830        0.57280        2.55650
C          4.03090        1.94770        0.42650
H         -0.05420        2.42240       -2.30860
H         -0.99790        3.41760       -1.20390
H          0.60870        2.89000       -0.73560
H          0.39100       -2.20870        1.49550
H         -0.92920       -3.05670        0.69490
H          0.49190       -2.60730       -0.22650
H         -5.71220        1.40440        1.10730
H         -5.91470       -0.83690        0.39090
H         -4.43670       -1.59660       -0.11940
H          3.79380       -1.52830        0.73910
H          3.89100       -0.62170       -0.73590
H          5.28880        0.34400        1.03290
H          4.00420       -0.39520        3.02300
H          4.38780        1.31720        3.11410
H          2.75990        0.80400        2.68370
H          2.99330        2.27890        0.47800
H          4.63850        2.70060        0.92960
H          4.32700        1.93960       -0.62310
