# Supplementary material for: Data science enabled discovery of a highly soluble 2,2′-bipyrimidine anolyte for application in a flow battery
Source: Chem Sci. 2023 Nov 2;14(47):13734–42. doi: 10.1039/d3sc04084d (PMC10699568; doi:10.1039/d3sc04084d)
Supplement: SC-014-D3SC04084D-s002 [file SC-014-D3SC04084D-s002.zip › Solubility Modeling XYZ/4x_6.xyz]

37
4y_8_2_22_6.log
C          0.09330       -0.58380       -0.06270
N         -0.94550       -1.42040        0.04340
C         -2.17000       -0.90130       -0.01600
N         -2.46890        0.38500       -0.16640
C         -1.44900        1.23930       -0.30180
C         -0.12250        0.78570       -0.26260
C          1.01160        1.72550       -0.53590
C          1.44540       -1.18330        0.05930
C         -1.81490        2.68790       -0.48170
C         -3.31400       -1.88640        0.11230
N         -2.91310       -3.18810        0.10990
N         -4.51460       -1.44070        0.18150
C          1.70110       -2.42560       -0.53200
C          2.96220       -3.00550       -0.42200
C          3.96940       -2.35840        0.29540
C          3.71230       -1.12980        0.90420
C          2.45570       -0.54140        0.78470
O          1.73560        1.64380       -1.50260
O          1.11450        2.66780        0.39970
C          2.15140        3.64330        0.19530
C         -2.11410        3.34550        0.87230
H         -1.01280        3.22830       -0.99170
H         -2.70310        2.72640       -1.11780
H         -3.57410       -3.91050        0.35230
H         -1.92920       -3.38800        0.21910
H         -5.17470       -2.21550        0.26810
H          0.90990       -2.92400       -1.08330
H          3.15850       -3.96250       -0.89420
H          4.95050       -2.81370        0.38530
H          4.48720       -0.63210        1.47790
H          2.25590        0.40280        1.28520
H          1.98480        4.16970       -0.74580
H          2.07880        4.32540        1.03860
H          3.12470        3.15010        0.17760
H         -2.42280        4.38310        0.72680
H         -1.22660        3.33300        1.51020
H         -2.92080        2.81380        1.38410
