# Supplementary material for: Data science enabled discovery of a highly soluble 2,2′-bipyrimidine anolyte for application in a flow battery
Source: Chem Sci. 2023 Nov 2;14(47):13734–42. doi: 10.1039/d3sc04084d (PMC10699568; doi:10.1039/d3sc04084d)
Supplement: SC-014-D3SC04084D-s002 [file SC-014-D3SC04084D-s002.zip › Solubility Modeling XYZ/4b_18.xyz]

40
4b
O         -0.60690       -0.09690        1.05280
C          0.05230       -0.20900        0.01600
O         -0.49010       -0.17860       -1.22870
C         -1.87050        0.10550       -1.44520
C         -2.16130        1.61300       -1.37250
C          1.51500       -0.56010       -0.00560
C          2.42260       -0.00340       -0.94080
C          2.03410        1.01470       -2.01040
N          3.74810       -0.30430       -0.94000
C          4.19390       -1.15500        0.02060
C          5.63550       -1.49130        0.01450
N          6.18620       -1.55100        1.27960
N          6.24770       -1.66370       -1.07980
N          3.40920       -1.73370        0.96710
C          2.08350       -1.43040        0.95800
C          1.31370       -2.14620        2.01700
C          0.46700       -3.19230        1.62640
C         -0.27600       -3.90420        2.56380
C         -0.18410       -3.57710        3.91210
C          0.64640       -2.53600        4.31930
C          1.40290       -1.80810        3.38800
C          2.26630       -0.63560        3.88050
F          3.54680       -1.00570        3.88400
F          2.12650        0.43860        3.10230
F          1.95200       -0.26670        5.12420
H         -2.13290       -0.26030       -2.43800
H         -2.49480       -0.44440       -0.73900
H         -3.20960        1.81470       -1.59300
H         -1.94970        2.01380       -0.38090
H         -1.55760        2.16490       -2.09340
H          2.90030        1.54670       -2.40820
H          1.54010        0.51660       -2.84500
H          1.35760        1.76880       -1.60700
H          7.16720       -1.75510        1.40490
H          5.61240       -1.40050        2.09700
H          7.22820       -1.87020       -0.95420
H          0.38550       -3.45920        0.58240
H         -0.92190       -4.70880        2.24450
H         -0.75950       -4.12700        4.64220
H          0.69230       -2.30020        5.37230
