# Supplementary material for: Data science enabled discovery of a highly soluble 2,2′-bipyrimidine anolyte for application in a flow battery
Source: Chem Sci. 2023 Nov 2;14(47):13734–42. doi: 10.1039/d3sc04084d (PMC10699568; doi:10.1039/d3sc04084d)
Supplement: SC-014-D3SC04084D-s002 [file SC-014-D3SC04084D-s002.zip › Solubility Modeling XYZ/4a_4.xyz]

37
4a
O         -0.34630       -2.02010        0.62580
C          0.13330       -0.88690        0.53640
O         -0.48750        0.22790        0.99260
C         -1.80050        0.16810        1.53080
C          1.53050       -0.60540        0.04830
C          2.59750       -1.50520        0.28750
C          2.45890       -2.79940        1.08520
N          3.86250       -1.27460       -0.15300
C          4.08010       -0.13130       -0.85310
C          5.46450        0.13610       -1.30480
N          5.52970        0.67100       -2.57620
N          6.44700       -0.14990       -0.55970
N          3.12650        0.79250       -1.14210
C          1.86220        0.55330       -0.70150
C          0.88670        1.59130       -1.14700
C         -0.04640        1.24110       -2.13210
C         -0.98360        2.16050       -2.59480
C         -1.00240        3.44980       -2.07490
C         -0.08790        3.81520       -1.09040
C          0.86400        2.90140       -0.61250
C          1.81600        3.33720        0.51290
F          1.92850        2.39960        1.45500
F          3.02060        3.58010       -0.00340
F          1.40440        4.45500        1.11510
H         -1.83500       -0.47840        2.40880
H         -2.12190        1.16560        1.83020
H         -2.50900       -0.20960        0.79220
H          1.93620       -2.62060        2.02530
H          1.89850       -3.53850        0.51210
H          3.42580       -3.24000        1.33560
H          4.68570        0.86750       -3.09490
H          6.42150        0.88110       -3.00100
H          7.33830        0.06250       -0.98430
H         -0.04440        0.24320       -2.54690
H         -1.69390        1.87290       -3.35580
H         -1.72840        4.16570       -2.43100
H         -0.13100        4.82140       -0.70020
