# Supplementary material for: Data science enabled discovery of a highly soluble 2,2′-bipyrimidine anolyte for application in a flow battery
Source: Chem Sci. 2023 Nov 2;14(47):13734–42. doi: 10.1039/d3sc04084d (PMC10699568; doi:10.1039/d3sc04084d)
Supplement: SC-014-D3SC04084D-s002 [file SC-014-D3SC04084D-s002.zip › Solubility Modeling XYZ/4v_9.xyz]

45
4x_2ndGen
C         -1.01450        1.15570        0.96580
C         -1.55420       -0.14740        1.12200
N         -2.85050       -0.35400        1.48010
C         -3.63610        0.73920        1.66170
N         -3.21940        2.02480        1.51750
C         -1.92070        2.22390        1.16970
C          0.42060        1.39790        0.58310
C         -1.53800        3.69750        1.05890
C         -0.81130       -1.41610        0.86390
C         -0.37370       -1.70020       -0.43420
C          0.33670       -2.86380       -0.71290
C          0.62960       -3.77690        0.30940
C          0.19250       -3.49490        1.60430
C         -0.52530       -2.32250        1.90050
O          1.27290        0.56810        1.24180
O          0.79330        2.32240       -0.14330
C          2.68360        0.61850        1.04380
C         -5.03790        0.50440        2.07650
N         -5.31570       -0.41540        2.90050
N         -5.93850        1.34690        1.45530
O          1.33190       -4.95330        0.13000
C          1.80980       -5.28350       -1.16960
O         -0.96180       -1.99590        3.17350
C         -0.69450       -2.87880        4.25720
C          3.10550       -0.14350       -0.22220
H         -1.36930        3.96650        0.01590
H         -2.31300        4.35960        1.44950
H         -0.62700        3.90410        1.62130
H         -0.58350       -1.00920       -1.23800
H          0.65490       -3.03720       -1.72970
H          0.42850       -4.20740        2.38040
H          3.03520        1.65110        1.01040
H          3.15820        0.15910        1.91090
H         -6.30490       -0.48840        3.09050
H         -5.61830        2.05620        0.81160
H         -6.92780        1.27210        1.64380
H          2.34000       -6.23480       -1.12730
H          0.99010       -5.39410       -1.88120
H          2.50850       -4.53250       -1.54160
H         -1.15450       -3.85560        4.10040
H         -1.11350       -2.46070        5.17240
H          0.37760       -3.00680        4.41380
H          4.18850       -0.12130       -0.34300
H          2.79920       -1.18870       -0.17140
H          2.66330        0.29290       -1.11810
