# Supplementary material for: Data science enabled discovery of a highly soluble 2,2′-bipyrimidine anolyte for application in a flow battery
Source: Chem Sci. 2023 Nov 2;14(47):13734–42. doi: 10.1039/d3sc04084d (PMC10699568; doi:10.1039/d3sc04084d)
Supplement: SC-014-D3SC04084D-s002 [file SC-014-D3SC04084D-s002.zip › Solubility Modeling XYZ/4v_8.xyz]

45
4x_2ndGen
C         -0.90290        1.11940        1.54240
C         -1.50020       -0.16080        1.40790
N         -2.84380       -0.34570        1.51640
C         -3.61130        0.74520        1.77720
N         -3.13210        2.00360        1.95590
C         -1.79010        2.18270        1.83620
C          0.57990        1.33960        1.41020
C         -1.35020        3.63350        2.01510
C         -0.75140       -1.43510        1.19860
C          0.11890       -1.88850        2.19570
C          0.84790       -3.06240        2.03180
C          0.72320       -3.81530        0.85620
C         -0.14560       -3.36460       -0.13850
C         -0.88760       -2.17970        0.01320
O          1.11160        0.63410        0.37660
O          1.21690        2.15910        2.07640
C          2.49930        0.69040        0.05560
C         -5.07220        0.54820        1.91360
N         -5.72240        1.17400        2.80120
N         -5.59340       -0.32530        0.97960
O          1.40830       -4.98810        0.60200
C          2.31550       -5.48620        1.57940
O         -1.74690       -1.68810       -0.95510
C         -1.91520       -2.40220       -2.17470
C          3.32800       -0.23480        0.96030
H         -0.80790        3.75070        2.95370
H         -0.69850        3.94380        1.19780
H         -2.19420        4.32550        2.03280
H          0.23520       -1.32270        3.10890
H          1.50810       -3.36950        2.82870
H         -0.22810       -3.95500       -1.03850
H          2.61450        0.37210       -0.98060
H          2.86910        1.71590        0.10630
H         -6.71120        0.96950        2.78270
H         -4.99060       -0.77950        0.30850
H         -6.58260       -0.52750        0.95980
H          2.76640       -6.40910        1.21490
H          3.12300       -4.77840        1.77310
H          1.80720       -5.71540        2.51720
H         -2.31450       -3.40250       -2.00090
H         -2.62500       -1.86960       -2.80740
H         -0.97650       -2.48010       -2.72540
H          4.38160       -0.20320        0.68290
H          3.25260        0.05740        2.00800
H          2.99380       -1.26910        0.87520
