# Supplementary material for: Data science enabled discovery of a highly soluble 2,2′-bipyrimidine anolyte for application in a flow battery
Source: Chem Sci. 2023 Nov 2;14(47):13734–42. doi: 10.1039/d3sc04084d (PMC10699568; doi:10.1039/d3sc04084d)
Supplement: SC-014-D3SC04084D-s002 [file SC-014-D3SC04084D-s002.zip › Solubility Modeling XYZ/4a_5.xyz]

37
4a
O         -0.90010       -0.00310       -0.39950
C         -0.04510       -0.75000        0.08440
O         -0.33400       -1.80420        0.88350
C         -1.67970       -2.17580        1.14610
C          1.43450       -0.49080       -0.01140
C          2.38650       -1.52800       -0.17320
C          2.03100       -3.00870       -0.28380
N          3.71930       -1.28540       -0.28460
C          4.12130        0.01180       -0.26030
C          5.57370        0.27550       -0.37050
N          5.87080        1.36200       -1.16950
N          6.40690       -0.47890        0.21160
N          3.29000        1.07720       -0.11910
C          1.95820        0.82660       -0.00490
C          1.14590        2.06460        0.17980
C          0.60070        2.31510        1.44610
C         -0.16300        3.45350        1.68790
C         -0.39510        4.36150        0.66070
C          0.13230        4.12660       -0.60650
C          0.90490        2.98450       -0.86790
C          1.42330        2.74420       -2.29480
F          0.81210        3.52270       -3.19020
F          2.72520        3.02640       -2.34100
F          1.23870        1.48020       -2.67850
H         -2.20310       -2.42940        0.22310
H         -1.70120       -3.04820        1.79910
H         -2.21970       -1.36730        1.64110
H          1.80700       -3.41850        0.70130
H          1.16310       -3.15650       -0.92710
H          2.84490       -3.59820       -0.71000
H          6.82970        1.63150       -1.33600
H          5.13250        1.90570       -1.59290
H          7.36560       -0.20760        0.04720
H          0.77290        1.61940        2.25500
H         -0.57370        3.63110        2.67080
H         -0.98760        5.24570        0.84450
H         -0.07020        4.84600       -1.38630
