# Supplementary material for: Data science enabled discovery of a highly soluble 2,2′-bipyrimidine anolyte for application in a flow battery
Source: Chem Sci. 2023 Nov 2;14(47):13734–42. doi: 10.1039/d3sc04084d (PMC10699568; doi:10.1039/d3sc04084d)
Supplement: SC-014-D3SC04084D-s002 [file SC-014-D3SC04084D-s002.zip › Solubility Modeling XYZ/4e_10.xyz]

44
4e
O          0.07190       -1.72230       -1.18660
C          0.50030       -0.61120       -0.86550
O         -0.26620        0.51170       -0.85200
C         -1.66700        0.48500       -1.12850
C         -2.50770       -0.07720        0.03140
O         -2.39250        0.78410        1.15440
C         -3.11770        0.33130        2.28720
C          1.95310       -0.32350       -0.58920
C          2.98860       -1.02480       -1.25490
C          2.75000       -2.08590       -2.32660
N          4.30540       -0.78860       -1.01520
C          4.61090        0.16190       -0.09390
C          6.04050        0.45350        0.15670
N          6.82810       -0.67980        0.20210
N          6.42890        1.64520        0.33330
N          3.69720        0.88740        0.60080
C          2.38120        0.63380        0.36740
C          1.48370        1.43680        1.24700
C          1.26680        2.77990        0.91030
C          0.42420        3.58570        1.67050
C         -0.21320        3.05870        2.78770
C         -0.00590        1.72830        3.14140
C          0.83050        0.89700        2.38080
C          1.04190       -0.55290        2.84750
F          0.78870       -0.69440        4.15040
F          0.19950       -1.34500        2.18570
F          2.28590       -0.98540        2.64000
H         -2.04630        1.45720       -1.44380
H         -1.82000       -0.15250       -2.00120
H         -3.55040       -0.15190       -0.28160
H         -2.17710       -1.08570        0.28640
H         -3.00400        1.04640        3.10160
H         -4.18300        0.23990        2.07000
H         -2.74540       -0.63320        2.63600
H          2.35140       -2.99520       -1.87610
H          2.04040       -1.72890       -3.07360
H          3.66480       -2.35510       -2.85790
H          7.81900       -0.61090        0.38430
H          6.42440       -1.59260        0.04820
H          7.42040        1.71380        0.51260
H          1.75250        3.20370        0.04290
H          0.26610        4.61730        1.39300
H         -0.86710        3.68040        3.38120
H         -0.51360        1.34550        4.01460
