# Supplementary material for: Data science enabled discovery of a highly soluble 2,2′-bipyrimidine anolyte for application in a flow battery
Source: Chem Sci. 2023 Nov 2;14(47):13734–42. doi: 10.1039/d3sc04084d (PMC10699568; doi:10.1039/d3sc04084d)
Supplement: SC-014-D3SC04084D-s002 [file SC-014-D3SC04084D-s002.zip › Solubility Modeling XYZ/4b_19.xyz]

40
4b
O         -0.01660       -1.50860       -1.54080
C          0.37540       -0.91070       -0.53550
O         -0.45620       -0.27390        0.32250
C         -1.86800       -0.33820        0.17180
C         -2.53220        0.36060        1.36220
C          1.83050       -0.69970       -0.19660
C          2.82230       -0.60340       -1.20410
C          2.52810       -0.65360       -2.70140
N          4.13980       -0.42530       -0.92160
C          4.49160       -0.34110        0.38710
C          5.92300       -0.11890        0.69240
N          6.36950       -0.85190        1.77420
N          6.61780        0.65670       -0.02720
N          3.62280       -0.42110        1.42850
C          2.30830       -0.61610        1.13860
C          1.47070       -0.76060        2.36450
C          1.13510        0.40350        3.06950
C          0.31750        0.35320        4.19470
C         -0.17840       -0.86870        4.63450
C          0.14930       -2.03700        3.95160
C          0.97050       -2.00620        2.81410
C          1.33620       -3.33940        2.14000
F          2.57370       -3.34520        1.64340
F          1.25110       -4.36180        2.99390
F          0.47890       -3.57020        1.14680
H         -2.16430        0.14360       -0.76110
H         -2.19430       -1.37850        0.12570
H         -3.61800        0.33200        1.27130
H         -2.26440       -0.12350        2.30210
H         -2.23050        1.40660        1.42530
H          1.71490        0.02580       -2.95900
H          3.38960       -0.36380       -3.30590
H          2.24380       -1.66370       -2.99750
H          7.33370       -0.79840        2.06960
H          5.73520       -1.44540        2.28940
H          7.58140        0.71200        0.27010
H          1.50270        1.36250        2.73350
H          0.06540        1.26150        4.72180
H         -0.81420       -0.91210        5.50640
H         -0.24550       -2.97330        4.31820
