# Supplementary material for: Data science enabled discovery of a highly soluble 2,2′-bipyrimidine anolyte for application in a flow battery
Source: Chem Sci. 2023 Nov 2;14(47):13734–42. doi: 10.1039/d3sc04084d (PMC10699568; doi:10.1039/d3sc04084d)
Supplement: SC-014-D3SC04084D-s002 [file SC-014-D3SC04084D-s002.zip › Solubility Modeling XYZ/4x_7.xyz]

37
4y_8_2_22_7.log
C         -0.04830       -0.55540        0.12250
N          0.97320       -1.41550        0.02950
C          2.19900       -0.91110        0.08380
N          2.51370        0.37370        0.25570
C          1.51350        1.25760        0.33070
C          0.18290        0.82440        0.23510
C         -0.93140        1.82460        0.22500
C         -1.40940       -1.14980        0.12360
C          1.89130        2.71000        0.44210
C          3.36420       -1.86950       -0.05470
N          4.57310       -1.29400        0.19190
N          3.12960       -3.09380       -0.35740
C         -2.41180       -0.66370        0.97110
C         -3.67740       -1.24530        0.96410
C         -3.95190       -2.31190        0.10760
C         -2.95250       -2.80540       -0.73230
C         -1.68300       -2.23340       -0.71840
O         -1.12310        2.64500        1.09660
O         -1.67560        1.71570       -0.87280
C         -2.81820        2.58360       -0.94310
C          1.69520        3.44050       -0.89450
H          1.29130        3.18840        1.21940
H          2.94070        2.75160        0.74050
H          5.41820       -1.79960       -0.02630
H          4.62260       -0.28770        0.25940
H          4.00580       -3.61480       -0.42490
H         -2.20160        0.15030        1.66030
H         -4.44570       -0.86930        1.63170
H         -4.93970       -2.76130        0.09980
H         -3.16170       -3.63690       -1.39750
H         -0.89800       -2.61370       -1.36410
H         -2.49830        3.62630       -0.91300
H         -3.30010        2.35370       -1.89000
H         -3.48890        2.37650       -0.10660
H          2.00760        4.48280       -0.80090
H          2.29000        2.97090       -1.68260
H          0.64670        3.43210       -1.20920
