# Supplementary material for: Data science enabled discovery of a highly soluble 2,2′-bipyrimidine anolyte for application in a flow battery
Source: Chem Sci. 2023 Nov 2;14(47):13734–42. doi: 10.1039/d3sc04084d (PMC10699568; doi:10.1039/d3sc04084d)
Supplement: SC-014-D3SC04084D-s002 [file SC-014-D3SC04084D-s002.zip › Solubility Modeling XYZ/4aD_22.xyz]

36
VS_3_Trunc
C         -0.09500        0.23710       -0.37340
C         -0.87490        1.41480       -0.25890
N         -2.20190        1.38640        0.03580
C         -2.77790        0.16680        0.20740
N         -2.12640       -1.02030        0.09370
C         -0.79780       -0.97840       -0.19140
C         -0.14560       -2.35710       -0.26120
C          1.37100        0.25880       -0.70730
C         -0.33650        2.82490       -0.48870
C         -4.22800        0.11930        0.50380
N         -4.96020       -0.76900       -0.02260
N         -4.63330        1.08960        1.39880
O          1.92660       -0.58790       -1.41130
O          2.03810        1.22580       -0.02700
C          3.45610        1.37610       -0.10560
C          4.21160        0.68290        1.05310
C          4.11360       -0.85330        1.00790
C          3.78770        1.23250        2.42770
H          0.10390       -2.60520       -1.29310
H          0.76910       -2.38340        0.33190
H         -0.79730       -3.14540        0.12010
H          0.32440        2.85620       -1.35540
H         -1.13460        3.54640       -0.67290
H          0.22090        3.16370        0.38500
H         -5.92480       -0.70850        0.27010
H         -3.97190        1.75940        1.76470
H         -5.59760        1.14790        1.69290
H          3.84180        1.03940       -1.06970
H          3.66860        2.44500       -0.06910
H          5.26590        0.93190        0.92400
H          4.42510       -1.24060        0.03730
H          4.75620       -1.31010        1.76130
H          3.09640       -1.19920        1.19450
H          2.74280        1.00700        2.64480
H          4.39110        0.80270        3.22810
H          3.90950        2.31530        2.47440
