# Supplementary material for: Data science enabled discovery of a highly soluble 2,2′-bipyrimidine anolyte for application in a flow battery
Source: Chem Sci. 2023 Nov 2;14(47):13734–42. doi: 10.1039/d3sc04084d (PMC10699568; doi:10.1039/d3sc04084d)
Supplement: SC-014-D3SC04084D-s002 [file SC-014-D3SC04084D-s002.zip › Solubility Modeling XYZ/4b_31.xyz]

40
4b
O         -0.50000        0.25300        0.63970
C          0.22600       -0.35980       -0.14720
O         -0.24590       -1.14820       -1.14750
C         -1.64080       -1.27710       -1.41400
C         -2.31810       -2.27180       -0.45760
C          1.72110       -0.45340       -0.00020
C          2.60360       -0.46210       -1.10890
C          2.15350       -0.35910       -2.56420
N          3.95400       -0.52500       -0.96700
C          4.44790       -0.56060        0.29870
C          5.91770       -0.60270        0.47020
N          6.54680       -1.44430       -0.42580
N          6.47440        0.06820        1.38790
N          3.69080       -0.52890        1.42610
C          2.34000       -0.48480        1.27450
C          1.61120       -0.50030        2.57470
C          1.46810        0.71060        3.26450
C          0.76720        0.77450        4.46540
C          0.19650       -0.37750        4.99520
C          0.33140       -1.59100        4.32530
C          1.03340       -1.67410        3.11290
C          1.19130       -3.04520        2.43530
F          0.89600       -4.05020        3.26250
F          0.35770       -3.12370        1.39940
F          2.43700       -3.24420        2.00330
H         -2.13360       -0.30420       -1.37330
H         -1.75130       -1.63570       -2.43750
H         -3.37210       -2.39100       -0.70840
H         -1.84960       -3.25460       -0.51650
H         -2.26150       -1.93490        0.57780
H          1.77080       -1.31950       -2.91040
H          1.36910        0.38940       -2.67990
H          2.96880       -0.06850       -3.22920
H          7.54820       -1.57100       -0.39660
H          6.01400       -1.94020       -1.12590
H          7.47620       -0.05670        1.41480
H          1.89850        1.61590        2.86060
H          0.66420        1.71700        4.98260
H         -0.34860       -0.33170        5.92640
H         -0.11910       -2.46960        4.76310
