# Supplementary material for: Data science enabled discovery of a highly soluble 2,2′-bipyrimidine anolyte for application in a flow battery
Source: Chem Sci. 2023 Nov 2;14(47):13734–42. doi: 10.1039/d3sc04084d (PMC10699568; doi:10.1039/d3sc04084d)
Supplement: SC-014-D3SC04084D-s002 [file SC-014-D3SC04084D-s002.zip › Solubility Modeling XYZ/4b_25.xyz]

40
4b
O          0.06250        1.07490       -0.63880
C          0.40370       -0.03580       -0.22460
O         -0.47610       -1.02180        0.07070
C         -1.87960       -0.80380        0.01690
C         -2.60160       -2.05250        0.53250
C          1.83900       -0.48770       -0.11370
C          2.84380        0.00740       -0.98150
C          2.58250        0.99120       -2.11950
N          4.14420       -0.37780       -0.89280
C          4.46330       -1.28130        0.07020
C          5.87810       -1.70120        0.18810
N          6.48850       -1.90870       -1.03300
N          6.40430       -1.86450        1.32770
N          3.58240       -1.80620        0.96020
C          2.28590       -1.40330        0.87620
C          1.43420       -1.99990        1.94580
C          1.02780       -3.33250        1.79200
C          0.19300       -3.94280        2.72360
C         -0.24930       -3.22590        3.82940
C          0.14890       -1.90310        4.00330
C          0.98850       -1.27010        3.07400
C          1.43230        0.17510        3.35680
F          0.59860        1.01080        2.73910
F          1.39280        0.45460        4.66150
F          2.67310        0.42740        2.93910
H         -2.15000        0.05800        0.62940
H         -2.18320       -0.58960       -1.00880
H         -3.68250       -1.91660        0.49810
H         -2.35640       -2.92790       -0.06980
H         -2.32630       -2.26780        1.56560
H          3.43990        1.09420       -2.78730
H          1.74080        0.66220       -2.72960
H          2.35660        1.98020       -1.72010
H          7.44960       -2.21460       -1.08240
H          5.98400       -1.74960       -1.89330
H          7.36610       -2.16810        1.27770
H          1.35320       -3.90000        0.93180
H         -0.11380       -4.96900        2.58530
H         -0.89820       -3.69520        4.55400
H         -0.20510       -1.37100        4.87420
