# Supplementary material for: Data science enabled discovery of a highly soluble 2,2′-bipyrimidine anolyte for application in a flow battery
Source: Chem Sci. 2023 Nov 2;14(47):13734–42. doi: 10.1039/d3sc04084d (PMC10699568; doi:10.1039/d3sc04084d)
Supplement: SC-014-D3SC04084D-s002 [file SC-014-D3SC04084D-s002.zip › Solubility Modeling XYZ/4aE_9.xyz]

43
VS_15_Trunc
C         -0.75270       -1.33990        1.49380
C         -1.61910       -2.12630        0.69620
N         -1.69490       -1.99130       -0.65420
C         -0.90050       -1.05390       -1.23290
N         -0.03980       -0.24610       -0.55950
C          0.02470       -0.38160        0.79230
C         -0.68890       -1.50170        2.99020
C         -2.52620       -3.22270        1.24900
C         -0.95900       -0.93040       -2.70720
N         -1.07030       -1.96230       -3.43180
N         -0.91360        0.37780       -3.14690
O         -1.65010       -1.82830        3.69030
O          0.57790       -1.37530        3.46700
C          0.93920        0.60940        1.43060
C          0.90060       -1.53590        4.84800
C          2.34170        0.50990        1.32760
C          3.15510        1.45620        1.96060
C          2.59030        2.49680        2.69500
C          1.20630        2.59680        2.80600
C          0.38910        1.65810        2.17930
C          2.21970       -0.79020        5.10120
C          3.00130       -0.63290        0.56650
C          1.00160       -3.02790        5.22100
H         -3.35170       -2.78350        1.80960
H         -2.95630       -3.84430        0.46140
H         -1.97080       -3.88630        1.91260
H         -1.11750       -1.74800       -4.41760
H         -0.81960        1.13780       -2.48860
H         -0.96310        0.59150       -4.13270
H          0.12910       -1.06400        5.45920
H          4.23090        1.38550        1.89050
H          3.22560        3.22190        3.18180
H          0.76630        3.39970        3.37880
H         -0.68340        1.74650        2.27760
H          2.52410       -0.87130        6.14500
H          3.02880       -1.18580        4.48560
H          2.11870        0.27140        4.87280
H          2.55920       -1.58650        0.85760
H          2.85490       -0.51220       -0.50720
H          4.07040       -0.70050        0.77180
H          1.27160       -3.15170        6.27010
H          0.05300       -3.54310        5.06870
H          1.75590       -3.53800        4.62070
