# Supplementary material for: Data science enabled discovery of a highly soluble 2,2′-bipyrimidine anolyte for application in a flow battery
Source: Chem Sci. 2023 Nov 2;14(47):13734–42. doi: 10.1039/d3sc04084d (PMC10699568; doi:10.1039/d3sc04084d)
Supplement: SC-014-D3SC04084D-s002 [file SC-014-D3SC04084D-s002.zip › Solubility Modeling XYZ/4c_7.xyz]

43
4c
O         -0.51280        0.41600        1.49050
C          0.08280       -0.25140        0.64160
O         -0.52340       -1.17710       -0.14740
C         -1.93030       -1.41370       -0.11720
C         -2.31330       -2.30740        1.07850
C         -2.31580       -2.05390       -1.45950
C          1.57840       -0.23870        0.45910
C          2.46010       -0.03430        1.54820
C          2.00260        0.14460        2.99370
N          3.81120       -0.01130        1.40200
C          4.30630       -0.18810        0.14970
C          5.77880       -0.19530       -0.00400
N          6.21210        0.46350       -1.13760
N          6.51080       -0.74340        0.87120
N          3.54890       -0.38550       -0.96110
C          2.19780       -0.40300       -0.80770
C          1.46980       -0.54680       -2.10220
C          0.82200        0.58030       -2.62480
C          0.11990        0.51390       -3.82490
C          0.05320       -0.68750       -4.52170
C          0.68370       -1.82080       -4.01430
C          1.39580       -1.77190       -2.80610
C          2.02900       -3.06080       -2.25870
F          3.34820       -3.01340       -2.44240
F          1.77590       -3.21810       -0.95870
F          1.57550       -4.14940       -2.88390
H         -2.45810       -0.46140       -0.03840
H         -3.38480       -2.50920        1.08900
H         -1.79440       -3.26610        1.04090
H         -2.06460       -1.83300        2.02800
H         -3.38540       -2.26060       -1.50470
H         -2.07640       -1.39110       -2.29180
H         -1.78670       -2.99400       -1.62210
H          1.53130        1.11920        3.12330
H          1.28400       -0.62760        3.27030
H          2.82950        0.08110        3.70340
H          7.19780        0.54030       -1.34320
H          5.54790        0.86730       -1.78240
H          7.49630       -0.66790        0.66390
H          0.86380        1.52090       -2.09450
H         -0.37220        1.39330       -4.21350
H         -0.49180       -0.74310       -5.45240
H          0.60730       -2.74190       -4.57300
