# Supplementary material for: Data science enabled discovery of a highly soluble 2,2′-bipyrimidine anolyte for application in a flow battery
Source: Chem Sci. 2023 Nov 2;14(47):13734–42. doi: 10.1039/d3sc04084d (PMC10699568; doi:10.1039/d3sc04084d)
Supplement: SC-014-D3SC04084D-s002 [file SC-014-D3SC04084D-s002.zip › Solubility Modeling XYZ/4z_18.xyz]

49
4aA_8_2_22_18.log
C         -0.51560        0.56380       -0.05750
N          0.02410        1.78890       -0.01610
C          1.35090        1.88010        0.01560
N          2.20730        0.86460        0.00070
C          1.70060       -0.37210       -0.02690
C          0.30980       -0.57000       -0.04410
C         -0.25800       -1.95500       -0.00370
C         -1.99570        0.49670       -0.12450
C          2.68530       -1.52190       -0.03700
C          1.91920        3.28400        0.06400
N          0.97190        4.24740        0.23720
N          3.18840        3.44680       -0.02890
C         -2.75810        1.41660        0.60480
C         -4.14700        1.37090        0.55890
C         -4.81350        0.42120       -0.22570
C         -4.04400       -0.47790       -0.97160
C         -2.65300       -0.44670       -0.92150
O         -0.06780       -2.79750       -0.85420
O         -0.99110       -2.15130        1.08940
C         -1.66290       -3.41830        1.17250
C          3.89270       -1.24960        0.86730
C          3.08970       -1.86600       -1.49030
C          3.85810       -0.77140       -2.23030
C          3.50470       -1.11560        2.33890
C         -6.31860        0.36270       -0.25080
H          2.17010       -2.40570        0.35850
H          0.00170        3.99070        0.12310
H          1.22310        5.21700        0.11730
H          3.42110        4.44060        0.01540
H         -2.25320        2.16010        1.21370
H         -4.72560        2.08500        1.13900
H         -4.53830       -1.20720       -1.60740
H         -2.08510       -1.14130       -1.53520
H         -2.20350       -3.40000        2.11550
H         -2.35350       -3.52200        0.33270
H         -0.93540       -4.23070        1.15740
H          4.59400       -2.08310        0.74150
H          4.40570       -0.34230        0.53650
H          3.70200       -2.77440       -1.44350
H          2.18310       -2.12560       -2.04710
H          4.10810       -1.10870       -3.24000
H          3.26930        0.14610       -2.31810
H          4.79370       -0.52060       -1.72210
H          4.38720       -0.97000        2.96760
H          2.84020       -0.25910        2.49410
H          2.98440       -2.01350        2.68940
H         -6.67980       -0.12700       -1.15780
H         -6.69370       -0.20480        0.60750
H         -6.75250        1.36430       -0.19810
