# Supplementary material for: Data science enabled discovery of a highly soluble 2,2′-bipyrimidine anolyte for application in a flow battery
Source: Chem Sci. 2023 Nov 2;14(47):13734–42. doi: 10.1039/d3sc04084d (PMC10699568; doi:10.1039/d3sc04084d)
Supplement: SC-014-D3SC04084D-s002 [file SC-014-D3SC04084D-s002.zip › Solubility Modeling XYZ/4z_5.xyz]

49
4aA_8_2_22_5.log
C         -0.54750        0.66190       -0.03910
N         -0.04880        1.89750       -0.14730
C          1.27500        2.01820       -0.17500
N          2.15400        1.02260       -0.10800
C          1.68350       -0.22330        0.02750
C          0.30550       -0.45040        0.07000
C         -0.22950       -1.82310        0.34510
C         -2.02580        0.54010       -0.03950
C          2.72330       -1.31060        0.18500
C          1.85630        3.41220       -0.29930
N          3.21460        3.43960       -0.22220
N          1.06210        4.41080       -0.43510
C         -2.79530        1.49580        0.63530
C         -4.18180        1.39990        0.64530
C         -4.83980        0.36310       -0.02960
C         -4.06480       -0.57280       -0.72140
C         -2.67430       -0.49180       -0.72530
O         -0.73090       -2.14920        1.39770
O         -0.07350       -2.64010       -0.69530
C         -0.52540       -3.99160       -0.50410
C          3.52860       -1.07590        1.47410
C          3.63670       -1.36110       -1.04930
C          2.88820       -1.68130       -2.34150
C          2.66470       -1.08170        2.73390
C         -6.34230        0.25820        0.00460
H          2.21220       -2.27740        0.27260
H          3.71870        2.56490       -0.24650
H          3.71270        4.28970       -0.43680
H          1.59540        5.27950       -0.50270
H         -2.29600        2.30690        1.15600
H         -4.76620        2.14240        1.18240
H         -4.55410       -1.37140       -1.27210
H         -2.10110       -1.21700       -1.29710
H          0.01390       -4.44920        0.32690
H         -1.59740       -3.99820       -0.29870
H         -0.30730       -4.50560       -1.43690
H          4.28720       -1.86380        1.53960
H          4.06160       -0.12200        1.38340
H          4.15370       -0.39830       -1.13790
H          4.40380       -2.12160       -0.86520
H          3.57750       -1.74040       -3.18780
H          2.36290       -2.63830       -2.26020
H          2.14280       -0.91190       -2.57090
H          3.27950       -0.97270        3.63090
H          1.93970       -0.26040        2.72580
H          2.10500       -2.01950        2.81890
H         -6.80730        1.24080       -0.10950
H         -6.71110       -0.39580       -0.78840
H         -6.67590       -0.15380        0.96270
