# Supplementary material for: Data science enabled discovery of a highly soluble 2,2′-bipyrimidine anolyte for application in a flow battery
Source: Chem Sci. 2023 Nov 2;14(47):13734–42. doi: 10.1039/d3sc04084d (PMC10699568; doi:10.1039/d3sc04084d)
Supplement: SC-014-D3SC04084D-s002 [file SC-014-D3SC04084D-s002.zip › Solubility Modeling XYZ/4v_145.xyz]

45
4x_2ndGen
C         -0.86520        0.82380        1.02430
C         -1.55890       -0.41040        1.09300
N         -2.89710       -0.48000        1.32610
C         -3.56370        0.69030        1.50840
N         -2.99180        1.92190        1.46670
C         -1.65810        1.98300        1.21160
C          0.61070        0.88230        0.73580
C         -1.12600        3.41060        1.11140
C         -0.92920       -1.74840        0.91430
C         -1.03250       -2.31900       -0.36080
C         -0.42790       -3.53370       -0.66580
C          0.31010       -4.21750        0.30710
C          0.41120       -3.65670        1.57920
C         -0.19880       -2.44340        1.91440
O          1.24960        1.80010        1.50660
O          1.19650        0.09280       -0.00940
C          2.65850        2.00490        1.42900
C         -5.01250        0.62430        1.80510
N         -5.52730        1.40610        2.65710
N         -5.68110       -0.31940        1.05040
O          0.95270       -5.42320        0.10100
C          0.87980       -6.03620       -1.18180
O          0.00270       -2.08500        3.23830
C         -0.66120       -0.98930        3.84950
C          3.04340        2.87520        0.22200
H         -1.92510        4.13890        0.96120
H         -0.59810        3.68230        2.02580
H         -0.44000        3.51590        0.27040
H         -1.57960       -1.80460       -1.13810
H         -0.53680       -3.92370       -1.66650
H          0.97420       -4.18670        2.33470
H          2.97180        2.50700        2.34440
H          3.18800        1.05100        1.40390
H         -6.52370        1.27690        2.75880
H         -5.18060       -0.90050        0.39330
H         -6.67790       -0.44640        1.15080
H          1.43910       -6.97160       -1.16610
H         -0.14990       -6.27210       -1.45460
H          1.31880       -5.40230       -1.95370
H         -0.46180       -1.01900        4.92040
H         -1.74290       -1.04320        3.72900
H         -0.28570       -0.03330        3.48940
H          2.53560        3.83950        0.25510
H          4.11670        3.06480        0.20980
H          2.78310        2.39090       -0.71960
