# Supplementary material for: Data science enabled discovery of a highly soluble 2,2′-bipyrimidine anolyte for application in a flow battery
Source: Chem Sci. 2023 Nov 2;14(47):13734–42. doi: 10.1039/d3sc04084d (PMC10699568; doi:10.1039/d3sc04084d)
Supplement: SC-014-D3SC04084D-s002 [file SC-014-D3SC04084D-s002.zip › Solubility Modeling XYZ/4z_24.xyz]

49
4aA_8_2_22_24.log
C         -0.60380        0.58270       -0.01150
N         -0.11310        1.82440       -0.11490
C          1.20960        1.96890       -0.12250
N          2.10640        0.99190       -0.04110
C          1.64700       -0.25790        0.07630
C          0.26630       -0.50920        0.10490
C         -0.24820       -1.88850        0.38590
C         -2.07970        0.44680       -0.03100
C          2.67210       -1.36730        0.18060
C          1.72160        3.38920       -0.24640
N          0.74020        4.33020       -0.16510
N          2.98150        3.58700       -0.38490
C         -2.70770       -0.60110       -0.71340
C         -4.09610       -0.69510       -0.73070
C         -4.89160        0.24350       -0.06410
C         -4.25500        1.29520        0.60620
C         -2.86840        1.40370        0.61760
O         -0.78660       -2.20410        1.42350
O         -0.02620       -2.72540       -0.62610
C         -0.45160       -4.08360       -0.42100
C          3.84200       -0.97540        1.09080
C          3.12930       -1.81690       -1.22720
C          3.90770       -0.77270       -2.02710
C          3.40370       -0.73520        2.53460
C         -6.39260        0.11570       -0.05230
H          2.17960       -2.23470        0.63920
H         -0.22120        4.02680       -0.22500
H          0.95150        5.28840       -0.39880
H          3.17570        4.58720       -0.46030
H         -2.11830       -1.32810       -1.26640
H         -4.56950       -1.50520       -1.27870
H         -4.85440        2.04000        1.12280
H         -2.38620        2.22700        1.13550
H          0.06160       -4.50630        0.44420
H         -1.53110       -4.11350       -0.26280
H         -0.17930       -4.61400       -1.32990
H          4.57800       -1.78740        1.05390
H          4.32920       -0.07860        0.69770
H          3.75180       -2.70890       -1.08920
H          2.24630       -2.13450       -1.79240
H          4.18820       -1.18330       -3.00110
H          3.31380        0.12930       -2.19880
H          4.82700       -0.47520       -1.51430
H          4.26050       -0.50610        3.17380
H          2.70550        0.10610        2.59910
H          2.90330       -1.61960        2.94360
H         -6.87160        1.09530        0.01550
H         -6.75280       -0.38780       -0.95250
H         -6.71910       -0.47360        0.81110
