# Supplementary material for: Data science enabled discovery of a highly soluble 2,2′-bipyrimidine anolyte for application in a flow battery
Source: Chem Sci. 2023 Nov 2;14(47):13734–42. doi: 10.1039/d3sc04084d (PMC10699568; doi:10.1039/d3sc04084d)
Supplement: SC-014-D3SC04084D-s002 [file SC-014-D3SC04084D-s002.zip › Solubility Modeling XYZ/4z_30.xyz]

49
4aA_8_2_22_30.log
C          0.66740        0.61480       -0.02120
N          0.30100        1.89940        0.06220
C         -1.00200        2.17290        0.09500
N         -1.98900        1.28590        0.05240
C         -1.65250       -0.00400       -0.05510
C         -0.30670       -0.39070       -0.09670
C          0.06390       -1.82520       -0.32420
C          2.12380        0.33730       -0.03310
C         -2.79760       -0.98320       -0.18860
C         -1.37030        3.63970        0.18850
N         -0.29690        4.46060        0.35230
N         -2.60710        3.97640        0.13280
C          2.66920       -0.74390        0.66550
C          4.04370       -0.97110        0.64640
C          4.90310       -0.13530       -0.07240
C          4.34830        0.95190       -0.76150
C          2.98040        1.19340       -0.73710
O          0.48760       -2.25100       -1.37520
O         -0.14300       -2.57360        0.75830
C          0.15540       -3.97330        0.61820
C         -3.49890       -0.74080       -1.53960
C         -3.75070       -0.86350        1.01010
C         -3.05660       -1.10740        2.34940
C         -4.59110       -1.76360       -1.84820
C          6.38720       -0.39060       -0.11570
H         -2.39040       -2.00230       -0.19580
H          0.62900        4.07470        0.23670
H         -0.41410        5.45890        0.26870
H         -2.69970        4.99110        0.20680
H          2.03110       -1.39330        1.25890
H          4.45370       -1.80680        1.20650
H          5.00010        1.61710       -1.32190
H          2.56220        2.04160       -1.27040
H         -0.45920       -4.40620       -0.17270
H          1.21250       -4.10440        0.37990
H         -0.08210       -4.41890        1.58090
H         -3.91630        0.27300       -1.53730
H         -2.74230       -0.77010       -2.33350
H         -4.20900        0.13230        0.99330
H         -4.55660       -1.59270        0.88250
H         -3.77280       -1.06480        3.17410
H         -2.57750       -2.09190        2.36460
H         -2.28210       -0.35690        2.54080
H         -4.97020       -1.62190       -2.86370
H         -4.20270       -2.78510       -1.77360
H         -5.43870       -1.67300       -1.16400
H          6.67620       -1.16360        0.59930
H          6.69190       -0.72040       -1.11400
H          6.94760        0.52020        0.11290
