# Supplementary material for: Data science enabled discovery of a highly soluble 2,2′-bipyrimidine anolyte for application in a flow battery
Source: Chem Sci. 2023 Nov 2;14(47):13734–42. doi: 10.1039/d3sc04084d (PMC10699568; doi:10.1039/d3sc04084d)
Supplement: SC-014-D3SC04084D-s002 [file SC-014-D3SC04084D-s002.zip › Solubility Modeling XYZ/4m_8.xyz]

57
4k
O          1.38560       -0.91240       -1.66600
C          0.25030       -1.00110       -1.19230
O         -0.46280       -2.15440       -1.15580
C          0.12500       -3.40630       -1.49240
C          0.71170       -4.12320       -0.26540
O          1.83780       -3.40820        0.22330
C          2.42800       -3.99870        1.37030
C         -0.55410        0.17940       -0.72210
C         -0.47980        1.43840       -1.36390
C          0.36510        1.71080       -2.60540
N         -1.18480        2.51920       -0.93690
C         -1.98370        2.35300        0.14950
C         -2.74350        3.53280        0.62100
N         -4.02870        3.22750        1.02380
N         -2.21640        4.68330        0.60100
N         -2.10910        1.19430        0.84900
C         -1.39550        0.11990        0.41800
C         -1.55700       -1.07730        1.29900
C         -2.69340       -1.90230        1.18470
C         -3.79000       -1.60150        0.16910
C         -2.82290       -3.03550        1.99210
C         -1.83730       -3.37040        2.93040
O         -1.87900       -4.47470        3.76160
C         -3.04310       -5.30150        3.81810
C         -4.21360       -4.63980        4.57540
C         -3.86560       -4.25970        6.02180
C         -0.71460       -2.55290        3.03640
C         -0.56080       -1.41980        2.23450
C          0.69090       -0.56860        2.41510
H         -0.70840       -4.01640       -1.84120
H          0.81080       -3.39130       -2.34100
H         -0.05430       -4.20880        0.50760
H          0.99340       -5.14070       -0.54150
H          3.27280       -3.39240        1.69640
H          1.72060       -4.05750        2.19850
H          2.79860       -5.00190        1.15460
H          0.20940        0.93660       -3.35740
H          0.12070        2.66620       -3.07340
H          1.42350        1.73170       -2.34450
H         -4.65150        3.95240        1.35020
H         -4.36000        2.27370        1.00530
H         -2.83880        5.40750        0.92980
H         -3.35940       -1.46330       -0.82330
H         -4.52150       -2.40730        0.09620
H         -4.31080       -0.68070        0.43320
H         -3.69910       -3.65410        1.87300
H         -3.34680       -5.62020        2.82000
H         -2.76060       -6.21880        4.33570
H         -4.55960       -3.75260        4.04590
H         -5.06040       -5.32690        4.58460
H         -4.72670       -3.82020        6.52590
H         -3.55540       -5.13270        6.59690
H         -3.05590       -3.53010        6.05630
H          0.05180       -2.80860        3.75410
H          1.37490       -0.71060        1.57830
H          0.43230        0.48980        2.46110
H          1.21620       -0.80480        3.34130
