# Supplementary material for: Data science enabled discovery of a highly soluble 2,2′-bipyrimidine anolyte for application in a flow battery
Source: Chem Sci. 2023 Nov 2;14(47):13734–42. doi: 10.1039/d3sc04084d (PMC10699568; doi:10.1039/d3sc04084d)
Supplement: SC-014-D3SC04084D-s002 [file SC-014-D3SC04084D-s002.zip › Solubility Modeling XYZ/4s_14.xyz]

40
4u_8_2_22_14.log
C         -0.79980        0.42380       -0.05560
N         -2.11390        0.21180        0.09800
C         -2.54190       -1.04690        0.11140
N         -1.78360       -2.13590        0.00130
C         -0.47250       -1.95090       -0.17220
C          0.07070       -0.65730       -0.22330
C          1.52050       -0.46460       -0.55200
C         -0.34460        1.83590       -0.01970
C          0.38080       -3.17730       -0.32320
C         -4.03620       -1.23890        0.26930
N         -4.70950       -0.08160        0.51690
N         -4.52400       -2.42230        0.18530
C          0.83590        2.19690        0.64040
C          1.23540        3.53060        0.67910
C          0.46280        4.51030        0.05490
C         -0.71870        4.15540       -0.59760
C         -1.12690        2.82450       -0.62700
O          1.90690        0.07270       -1.56690
O          2.30920       -0.96980        0.39190
C          3.74950       -0.90510        0.17530
C          4.15950       -2.03790       -0.74990
C          4.37560       -0.99660        1.55220
H          1.11030       -3.05840       -1.12900
H          0.93880       -3.36070        0.59990
H         -0.25470       -4.03710       -0.53280
H         -5.71700       -0.07300        0.47250
H         -4.21900        0.79420        0.40670
H         -5.53780       -2.39590        0.30910
H          1.43140        1.44430        1.15130
H          2.14560        3.80450        1.20230
H          0.77770        5.54860        0.08220
H         -1.32300        4.91540       -1.08200
H         -2.04710        2.53980       -1.12740
H          3.96240        0.06380       -0.28490
H          3.66570       -1.95100       -1.72070
H          5.24050       -2.00740       -0.90920
H          3.90150       -3.00140       -0.29960
H          4.12190       -1.95080        2.02340
H          5.46280       -0.93100        1.46330
H          4.02800       -0.18150        2.19140
