# Supplementary material for: Data science enabled discovery of a highly soluble 2,2′-bipyrimidine anolyte for application in a flow battery
Source: Chem Sci. 2023 Nov 2;14(47):13734–42. doi: 10.1039/d3sc04084d (PMC10699568; doi:10.1039/d3sc04084d)
Supplement: SC-014-D3SC04084D-s002 [file SC-014-D3SC04084D-s002.zip › Solubility Modeling XYZ/4e_1.xyz]

44
4e
O         -0.60650        0.20970        1.24220
C          0.11060        0.46840        0.27230
O         -0.30490        1.18570       -0.80090
C         -1.66490        1.57890       -0.95630
C         -2.50800        0.52710       -1.69640
O         -2.68180       -0.62250       -0.88030
C         -3.42840       -1.65300       -1.50780
C          1.58520        0.17630        0.22560
C          2.24370       -0.24950       -0.95450
C          1.54300       -0.47650       -2.29220
N          3.57230       -0.53450       -0.98660
C          4.26190       -0.42710        0.17980
C          5.71350       -0.71700        0.15820
N          6.03890       -1.81380       -0.61500
N          6.51770       -0.00700        0.83010
N          3.72190       -0.04440        1.36620
C          2.39570        0.25700        1.38500
C          1.92060        0.69910        2.72710
C          1.65380       -0.28640        3.68680
C          1.17250        0.05040        4.94860
C          0.94950        1.38460        5.27000
C          1.21210        2.37840        4.33060
C          1.69570        2.05790        3.05270
C          2.01280        3.20240        2.07550
F          0.98840        3.35450        1.23740
F          2.18820        4.36310        2.71090
F          3.11720        2.97330        1.36440
H         -2.15030        1.95180       -0.05310
H         -1.61790        2.45190       -1.60760
H         -3.47560        0.95920       -1.95690
H         -2.01910        0.26330       -2.63640
H         -3.52440       -2.49840       -0.82670
H         -4.43340       -1.31610       -1.76650
H         -2.93330       -2.00810       -2.41300
H          0.58900       -0.98660       -2.15410
H          1.35760        0.47640       -2.78850
H          2.13650       -1.09300       -2.96980
H          5.32310       -2.31880       -1.11760
H          6.99750       -2.12140       -0.69420
H          7.47650       -0.31340        0.74860
H          1.81370       -1.32840        3.44900
H          0.96980       -0.72280        5.67490
H          0.57560        1.65000        6.24790
H          1.03330        3.40660        4.60910
