# Supplementary material for: Data science enabled discovery of a highly soluble 2,2′-bipyrimidine anolyte for application in a flow battery
Source: Chem Sci. 2023 Nov 2;14(47):13734–42. doi: 10.1039/d3sc04084d (PMC10699568; doi:10.1039/d3sc04084d)
Supplement: SC-014-D3SC04084D-s002 [file SC-014-D3SC04084D-s002.zip › Solubility Modeling XYZ/4v_30.xyz]

45
4x_2ndGen
C         -1.04860        1.08540        1.32060
C         -1.66560       -0.17020        1.06880
N         -3.01690       -0.32730        1.08350
C         -3.77550        0.75940        1.38250
N         -3.28280        1.99500        1.65460
C         -1.93300        2.14980        1.62360
C          0.44700        1.28260        1.29760
C         -1.48240        3.57990        1.91150
C         -0.94090       -1.44940        0.80500
C         -1.06860       -2.06250       -0.44610
C         -0.37920       -3.23430       -0.74160
C          0.45490       -3.82670        0.20400
C          0.58070       -3.22120        1.46440
C         -0.11140       -2.03720        1.77740
O          1.05010        0.54510        0.33480
O          1.04630        2.10030        2.00040
C          2.45810        0.58040        0.14530
C         -5.24740        0.59950        1.38400
N         -5.99050        1.51110        0.91610
N         -5.66650       -0.58420        1.95860
O          1.10460       -4.98430       -0.17980
C          1.97830       -5.62910        0.74060
O         -0.02570       -1.40560        3.00670
C          0.84830       -1.91980        4.00510
C          2.85070       -0.48380       -0.88440
H         -0.99030        3.63320        2.88300
H         -0.78400        3.92640        1.14900
H         -2.31560        4.28510        1.92560
H         -1.69950       -1.62000       -1.20360
H         -0.49100       -3.68310       -1.71790
H          1.22010       -3.67470        2.20450
H          2.76190        1.57010       -0.19870
H          2.97030        0.38560        1.08910
H         -6.97400        1.29370        0.98930
H         -6.65020       -0.79970        2.03390
H         -4.99420       -1.25340        2.30520
H          2.40410       -6.51600        0.27150
H          2.80580       -4.97920        1.02910
H          1.44700       -5.95310        1.63680
H          1.88370       -1.93310        3.66140
H          0.80210       -1.27980        4.88600
H          0.55730       -2.92530        4.31240
H          3.92770       -0.48130       -1.05230
H          2.56910       -1.48170       -0.54620
H          2.36350       -0.30450       -1.84330
