# Supplementary material for: Data science enabled discovery of a highly soluble 2,2′-bipyrimidine anolyte for application in a flow battery
Source: Chem Sci. 2023 Nov 2;14(47):13734–42. doi: 10.1039/d3sc04084d (PMC10699568; doi:10.1039/d3sc04084d)
Supplement: SC-014-D3SC04084D-s002 [file SC-014-D3SC04084D-s002.zip › Solubility Modeling XYZ/4v_24.xyz]

45
4x_2ndGen
C         -1.04810        1.08120        1.36060
C         -1.64000       -0.18890        1.12290
N         -2.98860       -0.36860        1.11760
C         -3.77010        0.71240        1.37190
N         -3.30210        1.95890        1.64210
C         -1.95470        2.13570        1.63100
C          0.44420        1.30260        1.35710
C         -1.53210        3.57720        1.90450
C         -0.88930       -1.46060        0.89900
C         -0.97990       -2.09970       -0.34250
C         -0.26570       -3.26550       -0.60270
C          0.56030       -3.82510        0.38170
C          0.64470       -3.19350        1.62300
C         -0.07140       -2.01550        1.89980
O          1.07310        0.55980        0.41510
O          1.01950        2.14140        2.05500
C          2.48290        0.61510        0.24500
C         -5.23540        0.50060        1.39110
N         -5.72270       -0.55890        1.88330
N         -5.94280        1.53200        0.80570
O          1.31000       -4.97360        0.21400
C          1.26670       -5.65290       -1.03630
O         -0.01980       -1.36040        3.11860
C          0.83940       -1.84710        4.14330
C          2.90620       -0.45370       -0.76760
H         -2.37690        4.26850        1.89530
H         -1.05630        3.65270        2.88250
H         -0.82760        3.92380        1.14780
H         -1.60180       -1.68160       -1.12100
H         -0.36360       -3.71800       -1.57780
H          1.28220       -3.63950        2.37140
H          2.77640        1.60560       -0.10540
H          2.98440        0.43820        1.19810
H         -6.73010       -0.59450        1.82210
H         -5.46250        2.34270        0.44250
H         -6.95000        1.49470        0.74290
H          1.91470       -6.52810       -0.99310
H          0.25860       -5.99980       -1.26840
H          1.62330       -5.01800       -1.84890
H          1.88200       -1.85170        3.82170
H          0.76590       -1.19430        5.01290
H          0.55550       -2.85170        4.45990
H          3.98540       -0.43700       -0.91990
H          2.63430       -1.45230       -0.42320
H          2.43060       -0.29160       -1.73540
