# Supplementary material for: Data science enabled discovery of a highly soluble 2,2′-bipyrimidine anolyte for application in a flow battery
Source: Chem Sci. 2023 Nov 2;14(47):13734–42. doi: 10.1039/d3sc04084d (PMC10699568; doi:10.1039/d3sc04084d)
Supplement: SC-014-D3SC04084D-s002 [file SC-014-D3SC04084D-s002.zip › Solubility Modeling XYZ/4x_21.xyz]

37
4y_8_2_22_21.log
C         -0.25330       -0.58660        0.00110
N          0.67720       -1.54640       -0.08490
C          1.94490       -1.15850       -0.11420
N          2.38370        0.10080       -0.07920
C          1.47960        1.07600        0.02750
C          0.11340        0.76230        0.08800
C         -0.89650        1.83690        0.35160
C         -1.66910       -1.03400       -0.01600
C          1.97490        2.50040        0.09730
C          3.01260       -2.22950       -0.20420
N          4.27860       -1.74150       -0.09360
N          2.65710       -3.45440       -0.34360
C         -2.63690       -0.33500       -0.74670
C         -3.95690       -0.77930       -0.76370
C         -4.31950       -1.91980       -0.04670
C         -3.35560       -2.62420        0.67640
C         -2.03280       -2.18940        0.68430
O         -1.56430        1.89940        1.35960
O         -0.95350        2.72350       -0.64010
C         -1.86520        3.81920       -0.44950
C          3.47500        2.62730        0.33590
H          1.69390        2.99540       -0.83980
H          1.41860        3.02220        0.88530
H          4.41520       -0.74140       -0.13260
H          5.06480       -2.34170       -0.29020
H          3.47990       -4.05820       -0.38710
H         -2.35790        0.53970       -1.32900
H         -4.69930       -0.23880       -1.34160
H         -5.34920       -2.26250       -0.05670
H         -3.63420       -3.51330        1.23280
H         -1.27490       -2.73390        1.23860
H         -1.58790        4.38040        0.44420
H         -1.76900        4.43570       -1.33950
H         -2.88340        3.43980       -0.34850
H          3.74790        3.68260        0.40400
H          4.04350        2.17450       -0.47920
H          3.76860        2.13240        1.26540
