# Supplementary material for: Data science enabled discovery of a highly soluble 2,2′-bipyrimidine anolyte for application in a flow battery
Source: Chem Sci. 2023 Nov 2;14(47):13734–42. doi: 10.1039/d3sc04084d (PMC10699568; doi:10.1039/d3sc04084d)
Supplement: SC-014-D3SC04084D-s002 [file SC-014-D3SC04084D-s002.zip › Solubility Modeling XYZ/4v_18.xyz]

45
4x_2ndGen
C         -1.01380        0.94590        0.92150
C         -1.65850       -0.31680        0.94460
N         -2.99130       -0.44230        1.18790
C         -3.69800        0.69360        1.42870
N         -3.17440        1.94710        1.42210
C         -1.84590        2.06680        1.16160
C          0.44870        1.07770        0.59970
C         -1.36510        3.51510        1.11440
C         -0.97320       -1.63030        0.75700
C         -1.29320       -2.41760       -0.35460
C         -0.66460       -3.64010       -0.57250
C          0.30560       -4.10800        0.32450
C          0.62220       -3.32590        1.43590
C         -0.00580       -2.08960        1.66940
O          1.07900        1.95330        1.42450
O          1.03520        0.36440       -0.21840
C          2.48820        2.16280        1.36900
C         -5.15100        0.56600        1.68280
N         -5.96190        1.40870        1.19850
N         -5.47040       -0.50530        2.49340
O          0.98250       -5.30520        0.19090
C          0.69800       -6.14130       -0.92560
O          0.27080       -1.28920        2.76520
C          1.26150       -1.69600        3.70240
C          3.25980        1.05910        2.11040
H         -2.19120        4.22120        1.01240
H         -0.82740        3.76450        2.02940
H         -0.70050        3.68040        0.26590
H         -2.03370       -2.07560       -1.06340
H         -0.94340       -4.20980       -1.44600
H          1.36860       -3.70240        2.11890
H          2.82660        2.24430        0.33470
H          2.69980        3.12320        1.83930
H         -6.92100        1.22540        1.45610
H         -4.74940       -1.12610        2.83230
H         -6.42940       -0.68650        2.75280
H          1.31820       -7.03600       -0.87260
H         -0.34470       -6.46250       -0.92960
H          0.92220       -5.63990       -1.86840
H          1.35580       -0.93500        4.47690
H          2.23850       -1.80720        3.23000
H          0.98920       -2.63280        4.19060
H          4.33000        1.26550        2.10380
H          2.94130        0.98790        3.15080
H          3.10920        0.08410        1.64640
