# Supplementary material for: Data science enabled discovery of a highly soluble 2,2′-bipyrimidine anolyte for application in a flow battery
Source: Chem Sci. 2023 Nov 2;14(47):13734–42. doi: 10.1039/d3sc04084d (PMC10699568; doi:10.1039/d3sc04084d)
Supplement: SC-014-D3SC04084D-s002 [file SC-014-D3SC04084D-s002.zip › Solubility Modeling XYZ/4g_3.xyz]

40
4g
O         -0.56750       -3.55110        0.65910
C         -0.03920       -2.56050        0.14790
O          1.24600       -2.53490       -0.27870
C          2.05330       -3.70290       -0.24700
C         -0.70220       -1.20990        0.06150
C         -1.60700       -0.75950        1.05350
C         -1.95780       -1.55130        2.31070
N         -2.22960        0.44670        0.98370
C         -1.95120        1.23100       -0.08960
C         -2.63790        2.54000       -0.17130
N         -1.82160        3.55570       -0.62830
N         -3.84660        2.65210        0.18750
N         -1.11510        0.88670       -1.10370
C         -0.50090       -0.32420       -1.02890
C          0.34250       -0.61630       -2.22770
C         -0.13450       -1.46110       -3.25190
C         -1.53260       -2.06650       -3.19740
C          0.67080       -1.74270       -4.35890
C          1.94700       -1.19900       -4.46060
C          2.42830       -0.36660       -3.45570
C          1.63850       -0.07050       -2.34130
C          2.21760        0.82890       -1.25540
H          1.61870       -4.49520       -0.85820
H          3.04440       -3.47660       -0.63980
H          2.16760       -4.07290        0.77280
H         -2.58670       -2.40490        2.05660
H         -1.05590       -1.91890        2.80110
H         -2.49820       -0.95010        3.04430
H         -2.17160        4.49940       -0.71120
H         -0.86580        3.36660       -0.89390
H         -4.19690        3.59550        0.10210
H         -1.83410       -2.49090       -4.15590
H         -1.58390       -2.84570       -2.43690
H         -2.26910       -1.30380       -2.94250
H          0.30940       -2.38610       -5.14800
H          2.56340       -1.42300       -5.31870
H          3.42260        0.04600       -3.54640
H          3.27340        1.04910       -1.41890
H          1.66860        1.76970       -1.20760
H          2.13230        0.34800       -0.28030
