# Supplementary material for: Data science enabled discovery of a highly soluble 2,2′-bipyrimidine anolyte for application in a flow battery
Source: Chem Sci. 2023 Nov 2;14(47):13734–42. doi: 10.1039/d3sc04084d (PMC10699568; doi:10.1039/d3sc04084d)
Supplement: SC-014-D3SC04084D-s002 [file SC-014-D3SC04084D-s002.zip › Solubility Modeling XYZ/4aF_27.xyz]

38
VS_19_Trunc
C          0.00510       -1.56790        1.31060
C         -0.48780       -2.52560        0.38980
N         -0.79140       -2.21250       -0.89760
C         -0.58450       -0.92880       -1.29360
N         -0.10280        0.05920       -0.49570
C          0.20720       -0.26570        0.78810
C          0.34050       -1.90190        2.74000
C         -0.69560       -4.00230        0.71690
C         -0.93310       -0.56560       -2.68580
N         -1.47870        0.54820       -2.93890
N         -0.57220       -1.52890       -3.60690
O          1.26880       -1.38170        3.36490
O         -0.57660       -2.72020        3.30830
C         -0.46840       -3.10730        4.67100
C          0.68310        0.90330        1.58140
C         -0.28220        1.59930        2.33090
C          0.06360        2.70720        3.09930
C          1.38150        3.14190        3.13580
C          2.35190        2.46180        2.40840
C          2.03610        1.34090        1.63340
F         -1.57780        1.20330        2.31490
O          3.14620        0.79380        1.00790
C          3.09350       -0.39200        0.22970
H          0.13220       -4.39290        1.30940
H         -1.62000       -4.13900        1.27850
H         -0.75970       -4.61870       -0.18170
H         -1.65080        0.68750       -3.92420
H         -0.74250       -1.38820       -4.59230
H         -0.14310       -2.39210       -3.30590
H         -1.29270       -3.77040        4.93300
H          0.46650       -3.63880        4.85400
H         -0.50890       -2.23820        5.32920
H         -0.69160        3.23140        3.66640
H          1.65250        4.00220        3.72980
H          3.37400        2.80940        2.45490
H          4.10660       -0.64590       -0.08130
H          2.71820       -1.24110        0.79970
H          2.51160       -0.25700       -0.68080
