# Supplementary material for: Data science enabled discovery of a highly soluble 2,2′-bipyrimidine anolyte for application in a flow battery
Source: Chem Sci. 2023 Nov 2;14(47):13734–42. doi: 10.1039/d3sc04084d (PMC10699568; doi:10.1039/d3sc04084d)
Supplement: SC-014-D3SC04084D-s002 [file SC-014-D3SC04084D-s002.zip › Solubility Modeling XYZ/4i_10.xyz]

50
4i
O         -0.96860       -3.43200       -0.70740
C         -0.42410       -2.50070       -0.10900
O          0.63770       -2.66140        0.71630
C          1.26080       -3.92800        0.87290
C         -0.95180       -1.08910       -0.10190
C         -2.33880       -0.81220       -0.17320
C         -3.42250       -1.88700       -0.20510
N         -2.83320        0.45380       -0.19080
C         -1.93770        1.47380       -0.14290
C         -2.47780        2.85220       -0.13380
N         -1.74640        3.72940       -0.91000
N         -3.52790        3.12350        0.51870
N         -0.58960        1.31780       -0.07660
C         -0.10310        0.04790       -0.06650
C          1.39080        0.00390       -0.06770
C          2.11310        0.18280        1.12850
C          1.40210        0.42880        2.45430
C          3.50830        0.11570        1.12030
C          4.21490       -0.12730       -0.05540
O          5.59220       -0.17570        0.04500
C          6.37090       -0.43200       -1.12170
C          7.86270       -0.45020       -0.75290
C          8.23690       -1.56300        0.23720
C          3.49620       -0.30430       -1.24570
C          2.10000       -0.24290       -1.25980
C          1.37750       -0.42610       -2.59000
H          2.09690       -3.84400        1.56710
H          0.56000       -4.66300        1.27140
H          1.64590       -4.29470       -0.07960
H         -3.42750       -2.39010       -1.17240
H         -3.25200       -2.63220        0.57250
H         -4.42080       -1.47680       -0.04130
H         -2.02630        4.69570       -0.99720
H         -0.91680        3.41780       -1.39450
H         -3.80590        4.09050        0.43320
H          2.08630        0.40160        3.30340
H          0.89940        1.39620        2.44270
H          0.64230       -0.33500        2.62390
H          4.05710        0.25020        2.04170
H          6.09060       -1.38780       -1.56870
H          6.19390        0.34720       -1.86520
H          8.45260       -0.57160       -1.66220
H          8.14670        0.51740       -0.33690
H          9.30550       -1.54750        0.45310
H          7.70800       -1.44810        1.18390
H          7.99490       -2.54750       -0.16450
H          4.01440       -0.49160       -2.17420
H          2.05890       -0.37120       -3.43990
H          0.86010       -1.38510       -2.61640
H          0.63240        0.35770       -2.73050
