# Supplementary material for: Data science enabled discovery of a highly soluble 2,2′-bipyrimidine anolyte for application in a flow battery
Source: Chem Sci. 2023 Nov 2;14(47):13734–42. doi: 10.1039/d3sc04084d (PMC10699568; doi:10.1039/d3sc04084d)
Supplement: SC-014-D3SC04084D-s002 [file SC-014-D3SC04084D-s002.zip › Solubility Modeling XYZ/4n_19.xyz]

49
4l
O         -0.56180       -1.19960        0.62070
C          0.18850       -0.91190       -0.31370
O         -0.17020       -0.98080       -1.62880
C         -1.40590       -1.52330       -2.11340
C         -2.63990       -0.70310       -1.68420
C         -1.54000       -3.03300       -1.82690
C          1.55840       -0.31570       -0.12980
C          1.85000        0.57170        0.93360
C          0.81620        1.05220        1.94870
N          3.08710        1.10100        1.12620
C          4.06310        0.73970        0.25180
C          5.40870        1.33100        0.42860
N          5.80410        1.40080        1.74980
N          6.08770        1.68810       -0.57820
N          3.88950       -0.10760       -0.79560
C          2.65010       -0.63680       -0.97730
C          2.59380       -1.60790       -2.11260
C          2.49900       -1.14870       -3.44260
C          2.46110        0.34060       -3.76570
C          2.41140       -2.06310       -4.49570
C          2.41980       -3.43480       -4.24920
C          2.30620       -4.41980       -5.39860
C          2.50930       -3.89510       -2.93690
C          2.59560       -2.99710       -1.86970
C          2.71050       -3.55890       -0.45710
H         -1.33900       -1.42530       -3.19730
H         -3.54460       -1.08590       -2.15710
H         -2.80180       -0.73070       -0.60690
H         -2.53510        0.34130       -1.97920
H         -2.44550       -3.43790       -2.27950
H         -0.69410       -3.58330       -2.24030
H         -1.58540       -3.24630       -0.75890
H          1.17760        1.89210        2.54500
H         -0.09360        1.38380        1.44740
H          0.55860        0.24590        2.63580
H          6.71100        1.76990        1.99670
H          5.18830        1.09000        2.48750
H          6.99360        2.05950       -0.33070
H          2.23670        0.53170       -4.81590
H          1.69180        0.83700       -3.17310
H          3.41620        0.80710       -3.52280
H          2.33270       -1.70670       -5.51300
H          3.29490       -4.70430       -5.75930
H          1.77490       -5.32050       -5.08830
H          1.73900       -3.99250       -6.22660
H          2.51130       -4.95900       -2.74630
H          3.49050       -3.03930        0.10030
H          1.77210       -3.43390        0.08330
H          2.97750       -4.61650       -0.45830
