# Supplementary material for: Data science enabled discovery of a highly soluble 2,2′-bipyrimidine anolyte for application in a flow battery
Source: Chem Sci. 2023 Nov 2;14(47):13734–42. doi: 10.1039/d3sc04084d (PMC10699568; doi:10.1039/d3sc04084d)
Supplement: SC-014-D3SC04084D-s002 [file SC-014-D3SC04084D-s002.zip › Solubility Modeling XYZ/4i_12.xyz]

50
4i
O          1.18600       -2.70930        0.01820
C          0.06440       -2.34910        0.38560
O         -0.67820       -3.02080        1.29700
C         -0.23450       -4.25950        1.83230
C         -0.55400       -1.03130        0.00220
C         -1.94020       -0.87470       -0.24610
C         -2.95590       -2.01290       -0.18560
N         -2.48830        0.31700       -0.60280
C         -1.64730        1.37690       -0.73310
C         -2.22460        2.67600       -1.14600
N         -3.42850        2.95720       -0.53110
N         -1.60700        3.41990       -1.96300
N         -0.30320        1.32610       -0.54400
C          0.23510        0.13150       -0.18040
C          1.71150        0.20180        0.03750
C          2.60040        0.11900       -1.05190
C          2.08820       -0.03930       -2.47900
C          3.98050        0.16530       -0.83680
C          4.50640        0.28810        0.45680
O          5.85480        0.34560        0.76030
C          6.83860        0.16320       -0.25870
C          6.97930       -1.31650       -0.66920
C          8.06740       -1.53860       -1.72770
C          3.62140        0.37250        1.52970
C          2.23850        0.32700        1.33740
C          1.32860        0.43240        2.55600
H          0.71200       -4.14060        2.36160
H         -0.97210       -4.64240        2.53760
H         -0.10120       -5.00160        1.04380
H         -3.88170       -1.76830       -0.70970
H         -2.55980       -2.91700       -0.64900
H         -3.21150       -2.23700        0.85030
H         -3.91250        3.82340       -0.71880
H         -3.84590        2.29540        0.10740
H         -2.09240        4.28500       -2.15230
H          2.89400       -0.20920       -3.19420
H          1.40790       -0.88930       -2.54380
H          1.53430        0.84870       -2.78460
H          4.63610        0.10180       -1.69170
H          6.64390        0.80730       -1.11760
H          7.78680        0.50730        0.15570
H          7.21210       -1.91390        0.21320
H          6.03340       -1.69940       -1.05160
H          8.14530       -2.59410       -1.98990
H          7.84780       -0.98610       -2.64190
H          9.04390       -1.21470       -1.36630
H          4.02010        0.47240        2.52920
H          0.56850        1.19800        2.39730
H          0.81400       -0.51250        2.73140
H          1.87680        0.70480        3.45890
