# Supplementary material for: Data science enabled discovery of a highly soluble 2,2′-bipyrimidine anolyte for application in a flow battery
Source: Chem Sci. 2023 Nov 2;14(47):13734–42. doi: 10.1039/d3sc04084d (PMC10699568; doi:10.1039/d3sc04084d)
Supplement: SC-014-D3SC04084D-s002 [file SC-014-D3SC04084D-s002.zip › Solubility Modeling XYZ/4aF_19.xyz]

38
VS_19_Trunc
C         -0.27290       -1.59340        1.29710
C         -0.80930       -2.49770        0.34840
N         -0.92470       -2.19250       -0.97110
C         -0.51190       -0.96010       -1.36490
N          0.01470       -0.01930       -0.53810
C          0.13830       -0.33740        0.77850
C         -0.19420       -1.93680        2.76300
C         -1.28540       -3.90770        0.68830
C         -0.61570       -0.63700       -2.80580
N         -0.35520       -1.51580       -3.67870
N         -1.03930        0.65520       -3.04540
O         -1.00230       -2.66870        3.34040
O          0.93150       -1.46260        3.34850
C          1.20860       -1.71250        4.71890
C          0.64730        0.80010        1.59680
C         -0.31250        1.59630        2.24720
C          0.06440        2.68510        3.02820
C          1.40800        3.00090        3.17590
C          2.37230        2.22080        2.54770
C          2.02490        1.11550        1.76400
F         -1.63250        1.31910        2.11970
O          3.13130        0.45400        1.25280
C          3.04090       -0.74690        0.50150
H         -2.22570       -3.86690        1.23870
H         -1.45020       -4.51730       -0.20220
H         -0.54800       -4.42880        1.29950
H         -0.47870       -1.18120       -4.62350
H         -1.16530        0.98850       -3.99030
H         -1.22330        1.28620       -2.27870
H          0.42320       -1.30530        5.35720
H          1.29480       -2.78260        4.91250
H          2.15060       -1.23970        4.99640
H         -0.68670        3.28730        3.51820
H          1.70320        3.84630        3.77980
H          3.41390        2.47580        2.68120
H          4.05040       -1.10930        0.30830
H          2.52320       -1.53660        1.04460
H          2.57640       -0.58550       -0.47000
