# Supplementary material for: Data science enabled discovery of a highly soluble 2,2′-bipyrimidine anolyte for application in a flow battery
Source: Chem Sci. 2023 Nov 2;14(47):13734–42. doi: 10.1039/d3sc04084d (PMC10699568; doi:10.1039/d3sc04084d)
Supplement: SC-014-D3SC04084D-s002 [file SC-014-D3SC04084D-s002.zip › Solubility Modeling XYZ/4aF_31.xyz]

38
VS_19_Trunc
C          0.20610       -1.60810        1.22990
C         -0.38620       -2.55280        0.35540
N         -0.83950       -2.21910       -0.88180
C         -0.67850       -0.93010       -1.27910
N         -0.11040        0.04750       -0.52530
C          0.32110       -0.29040        0.71960
C          0.71560       -1.96810        2.60020
C         -0.54640       -4.03650        0.67730
C         -1.18900       -0.56380       -2.61940
N         -2.27900       -1.04810       -3.04300
N         -0.35110        0.29230       -3.30640
O          1.71220       -1.45690        3.11770
O         -0.12710       -2.79720        3.26090
C          0.14360       -3.20630        4.59410
C          0.92360        0.85710        1.45720
C          2.27450        1.14630        1.19190
C          2.94230        2.15900        1.87470
C          2.27650        2.89880        2.84240
C          0.94050        2.62970        3.11740
C          0.23940        1.62800        2.43790
F          2.95990        0.42930        0.26900
O         -1.08510        1.53730        2.83770
C         -2.03640        0.71110        2.18430
H          0.34820       -4.43240        1.15900
H         -1.39610       -4.18930        1.34320
H         -0.71540       -4.63710       -0.21840
H         -2.51190       -0.73760       -3.97530
H          0.50230        0.62650       -2.88210
H         -0.58310        0.60040       -4.23970
H          0.18240       -2.34820        5.26670
H         -0.64340       -3.87520        4.94210
H          1.09370       -3.73900        4.65500
H          3.98050        2.36540        1.65960
H          2.79360        3.68150        3.37760
H          0.43610        3.22000        3.86900
H         -3.02280        0.93360        2.59060
H         -2.08620        0.90700        1.11350
H         -1.85490       -0.34580        2.37030
