# Supplementary material for: Data science enabled discovery of a highly soluble 2,2′-bipyrimidine anolyte for application in a flow battery
Source: Chem Sci. 2023 Nov 2;14(47):13734–42. doi: 10.1039/d3sc04084d (PMC10699568; doi:10.1039/d3sc04084d)
Supplement: SC-014-D3SC04084D-s002 [file SC-014-D3SC04084D-s002.zip › Solubility Modeling XYZ/4aF_25.xyz]

38
VS_19_Trunc
C         -0.04950       -1.55700        1.33080
C         -0.58360       -2.50800        0.42610
N         -0.87370       -2.20400       -0.86660
C         -0.61260       -0.93790       -1.28400
N         -0.09020        0.04310       -0.50210
C          0.20710       -0.27330        0.78680
C          0.27390       -1.88140        2.76520
C         -0.85440       -3.96870        0.77800
C         -0.94890       -0.60200       -2.68580
N         -2.00300       -1.05800       -3.21780
N         -0.00010        0.19300       -3.29800
O          1.22460       -1.39100        3.38040
O         -0.67630       -2.65040        3.34780
C         -0.58240       -3.01920        4.71660
C          0.73390        0.88720        1.56000
C         -0.19790        1.63150        2.30560
C          0.19650        2.73660        3.05420
C          1.53030        3.12050        3.07430
C          2.46800        2.39230        2.35070
C          2.10320        1.27250        1.59590
F         -1.50800        1.28610        2.30450
O          3.18650        0.67260        0.97180
C          3.08310       -0.52570        0.21820
H         -1.78280       -4.05590        1.34280
H         -0.94680       -4.59660       -0.11010
H         -0.04320       -4.38490        1.37610
H         -2.11290       -0.77390       -4.18070
H         -0.10930        0.47510       -4.26150
H          0.81100        0.51110       -2.78730
H         -0.58460       -2.13860        5.36040
H         -1.43370       -3.64230        4.99040
H          0.32940       -3.58710        4.90730
H         -0.53350        3.29830        3.61860
H          1.83900        3.97870        3.65290
H          3.50320        2.70050        2.38460
H          4.08400       -0.82660       -0.09030
H          2.67580       -1.34730        0.80630
H          2.50410       -0.38570       -0.69340
