# Supplementary material for: Data science enabled discovery of a highly soluble 2,2′-bipyrimidine anolyte for application in a flow battery
Source: Chem Sci. 2023 Nov 2;14(47):13734–42. doi: 10.1039/d3sc04084d (PMC10699568; doi:10.1039/d3sc04084d)
Supplement: SC-014-D3SC04084D-s002 [file SC-014-D3SC04084D-s002.zip › Solubility Modeling XYZ/4g_1.xyz]

40
4g
O         -0.57690       -3.54490        0.65810
C         -0.04290       -2.55800        0.14550
O          1.24210       -2.54070       -0.28220
C          2.04210       -3.71370       -0.25030
C         -0.69770       -1.20360        0.05870
C         -1.59770       -0.74660        1.05200
C         -1.94820       -1.53350        2.31240
N         -2.21380        0.46290        0.98160
C         -1.94110        1.23990       -0.09940
C         -2.57960        2.57330       -0.17680
N         -3.90130        2.56870        0.22280
N         -1.92830        3.57050       -0.60560
N         -1.09970        0.89460       -1.10780
C         -0.49210       -0.31970       -1.03250
C          0.35040       -0.61670       -2.23070
C         -0.13060       -1.45920       -3.25490
C         -1.53190       -2.05710       -3.20100
C          0.67400       -1.74560       -4.36130
C          1.95310       -1.20890       -4.46240
C          2.43820       -0.37870       -3.45750
C          1.64940       -0.07790       -2.34370
C          2.23260        0.81890       -1.25780
H          3.03430       -3.49370       -0.64420
H          2.15520       -4.08350        0.76980
H          1.60210       -4.50380       -0.86030
H         -2.58320       -2.38390        2.06260
H         -1.04660       -1.90540        2.80000
H         -2.48210       -0.92750        3.04680
H         -4.44950        3.41650        0.19840
H         -4.33450        1.71880        0.55460
H         -2.47610        4.41860       -0.62780
H         -1.83490       -2.48070       -4.15940
H         -1.58790       -2.83540       -2.43990
H         -2.26440       -1.29020       -2.94720
H          0.30950       -2.38740       -5.15040
H          2.56880       -1.43650       -5.32000
H          3.43480        0.02870       -3.54770
H          3.28950        1.03400       -1.42110
H          1.68820        1.76240       -1.21040
H          2.14460        0.33870       -0.28260
