# Supplementary material for: Data science enabled discovery of a highly soluble 2,2′-bipyrimidine anolyte for application in a flow battery
Source: Chem Sci. 2023 Nov 2;14(47):13734–42. doi: 10.1039/d3sc04084d (PMC10699568; doi:10.1039/d3sc04084d)
Supplement: SC-014-D3SC04084D-s002 [file SC-014-D3SC04084D-s002.zip › Solubility Modeling XYZ/4v_32.xyz]

45
4x_2ndGen
C         -0.91910        1.10010        1.70520
C         -1.51400       -0.16590        1.45890
N         -2.86310       -0.34000        1.43900
C         -3.64230        0.74670        1.67950
N         -3.17150        1.99040        1.95510
C         -1.82290        2.15950        1.96380
C          0.57380        1.31100        1.71780
C         -1.39450        3.59790        2.24350
C         -0.76340       -1.43860        1.24790
C         -0.00580       -1.96890        2.29760
C          0.73020       -3.13820        2.13060
C          0.72460       -3.80920        0.89990
C         -0.03190       -3.28130       -0.14710
C         -0.77790       -2.09920        0.00650
O          1.20280        0.58020        0.76610
O          1.14890        2.13780        2.43000
C          2.61240        0.63560        0.59650
C         -5.11110        0.56080        1.67730
N         -5.83280        1.15450        2.53110
N         -5.55390       -0.26480        0.66280
O          1.42510       -4.97130        0.63910
C          2.21970       -5.54750        1.67020
O         -1.52450       -1.53000       -1.01130
C         -1.55590       -2.15000       -2.29200
C          3.03160       -0.41680       -0.43490
H         -0.93060        3.66970        3.22760
H         -0.67800        3.94030        1.49630
H         -2.23470        4.29460        2.22410
H          0.01790       -1.46620        3.25380
H          1.30130       -3.50690        2.96910
H         -0.02240       -3.80840       -1.08920
H          2.90770        1.63130        0.26240
H          3.11430        0.44170        1.54590
H         -6.81750        0.96240        2.41610
H         -6.53890       -0.45460        0.54660
H         -4.89740       -0.69600        0.02800
H          1.61300       -5.83170        2.53130
H          2.69960       -6.45040        1.29280
H          3.00760       -4.86660        1.99570
H         -1.97640       -3.15540       -2.23960
H         -2.18710       -1.56340       -2.95930
H         -0.56100       -2.19870       -2.73720
H          4.11050       -0.39960       -0.58920
H          2.75830       -1.42040       -0.10680
H          2.55420       -0.23740       -1.39880
