# Supplementary material for: Data science enabled discovery of a highly soluble 2,2′-bipyrimidine anolyte for application in a flow battery
Source: Chem Sci. 2023 Nov 2;14(47):13734–42. doi: 10.1039/d3sc04084d (PMC10699568; doi:10.1039/d3sc04084d)
Supplement: SC-014-D3SC04084D-s002 [file SC-014-D3SC04084D-s002.zip › Solubility Modeling XYZ/4v_26.xyz]

45
4x_2ndGen
C         -1.03740        1.04310        1.57650
C         -1.63220       -0.22400        1.33000
N         -2.97970       -0.40850        1.36180
C         -3.75950        0.67660        1.60750
N         -3.29040        1.92990        1.83720
C         -1.94280        2.10520        1.81940
C          0.45470        1.26470        1.55760
C         -1.51610        3.54010        2.11940
C         -0.88920       -1.46960        0.97360
C         -0.89970       -2.55090        1.86170
C         -0.18840       -3.71430        1.58330
C          0.55360       -3.82510        0.39940
C          0.55780       -2.75080       -0.49090
C         -0.15640       -1.56960       -0.22280
O          1.13820        0.21610        2.07520
O          0.99150        2.32030        1.21220
C          2.55740        0.21820        2.14850
C         -5.22600        0.48010        1.65980
N         -5.92250        1.08680        2.52530
N         -5.69730       -0.37050        0.67930
O          1.29370       -4.93540        0.04070
C          1.33070       -6.05620        0.91750
O         -0.18280       -0.48310       -1.08060
C          0.59150       -0.50990       -2.27420
C          3.03550       -1.16010        2.61610
H         -2.34560        4.15750        2.46940
H         -0.75180        3.56190        2.89670
H         -1.11240        4.01010        1.22220
H         -1.45560       -2.48530        2.78600
H         -0.22240       -4.51860        2.30250
H          1.13100       -2.85380       -1.39990
H          2.98470        0.44360        1.17000
H          2.89250        0.99030        2.84260
H         -6.90910        0.88530        2.44870
H         -5.06010       -0.80980        0.03050
H         -6.68430       -0.56940        0.60150
H          1.95890       -6.83330        0.48210
H          1.75680       -5.79200        1.88650
H          0.33670       -6.48060        1.06660
H          0.46610        0.43400       -2.80430
H          1.65450       -0.62800       -2.05830
H          0.26870       -1.30930       -2.94280
H          4.12300       -1.19070        2.68240
H          2.63470       -1.40450        3.60040
H          2.72240       -1.94160        1.92270
