# Supplementary material for: Data science enabled discovery of a highly soluble 2,2′-bipyrimidine anolyte for application in a flow battery
Source: Chem Sci. 2023 Nov 2;14(47):13734–42. doi: 10.1039/d3sc04084d (PMC10699568; doi:10.1039/d3sc04084d)
Supplement: SC-014-D3SC04084D-s002 [file SC-014-D3SC04084D-s002.zip › Solubility Modeling XYZ/4e_3.xyz]

44
4e
O         -0.39110       -1.41390       -0.95120
C          0.14690       -0.63560       -0.15990
O         -0.54180        0.19570        0.66280
C         -1.96510        0.20170        0.70310
C         -2.58640        1.19260       -0.29530
O         -2.38930        0.73570       -1.62590
C         -2.91490        1.61340       -2.60890
C          1.63190       -0.39260       -0.10420
C          2.43740       -0.44380       -1.26760
C          1.89200       -0.69650       -2.67100
N          3.78020       -0.23570       -1.23770
C          4.34420        0.02280       -0.02860
C          5.80040        0.28550        0.01800
N          6.53180       -0.55130       -0.80150
N          6.26400        1.18410        0.77950
N          3.66340        0.08750        1.14470
C          2.32050       -0.12420        1.10730
C          1.69140       -0.10200        2.46020
C          1.26250       -1.31750        3.00970
C          0.66680       -1.36800        4.26680
C          0.48880       -0.19710        4.99520
C          0.90170        1.02170        4.46310
C          1.50410        1.09120        3.19750
C          1.89350        2.46580        2.63050
F          1.52460        2.59470        1.35520
F          1.32900        3.46770        3.30820
F          3.21480        2.61740        2.71800
H         -2.43800       -0.78120        0.67460
H         -2.20110        0.57710        1.69910
H         -3.65170        1.29730       -0.08280
H         -2.14070        2.17950       -0.15550
H         -2.73010        1.20040       -3.60050
H         -3.99260        1.74000       -2.49480
H         -2.43910        2.59410       -2.56170
H          1.02710       -0.06280       -2.87010
H          2.62870       -0.48580       -3.44840
H          1.58950       -1.73860       -2.77700
H          7.53830       -0.48030       -0.84260
H          6.06900       -1.24080       -1.37630
H          7.27030        1.25650        0.73620
H          1.39400       -2.23620        2.45610
H          0.34410       -2.31430        4.67520
H          0.02650       -0.23240        5.97070
H          0.74370        1.91540        5.04860
