# Supplementary material for: Data science enabled discovery of a highly soluble 2,2′-bipyrimidine anolyte for application in a flow battery
Source: Chem Sci. 2023 Nov 2;14(47):13734–42. doi: 10.1039/d3sc04084d (PMC10699568; doi:10.1039/d3sc04084d)
Supplement: SC-014-D3SC04084D-s002 [file SC-014-D3SC04084D-s002.zip › Solubility Modeling XYZ/4z_26.xyz]

49
4aA_8_2_22_26.log
C         -0.58260        0.60040        0.02450
N         -0.16370        1.86920       -0.05250
C          1.14910        2.09000       -0.06650
N          2.09890        1.16510       -0.00040
C          1.71180       -0.11420        0.05880
C          0.34970       -0.44860        0.06410
C         -0.08940       -1.88100        0.08340
C         -2.05090        0.39400        0.07030
C          2.82160       -1.14170        0.04510
C          1.57610        3.54020       -0.16760
N          0.53900        4.41920       -0.09680
N          2.82390        3.81520       -0.28300
C         -2.63380       -0.57790        0.89070
C         -4.01640       -0.74050        0.91420
C         -4.85080        0.05500        0.12210
C         -4.25920        1.02960       -0.69150
C         -2.88030        1.20670       -0.71170
O          0.12460       -2.65060        0.99500
O         -0.74760       -2.20380       -1.02690
C         -1.30450       -3.52790       -1.06180
C          3.82170       -0.87380        1.17980
C          3.48080       -1.12810       -1.34870
C          4.54570       -2.20930       -1.52630
C          3.16530       -0.85950        2.55970
C         -6.34800       -0.10700        0.16480
H          2.38400       -2.13270        0.20760
H         -0.40310        4.06010       -0.15330
H          0.69460        5.39180       -0.31350
H          2.95780        4.82630       -0.34230
H         -2.01720       -1.19510        1.53870
H         -4.45340       -1.49450        1.56310
H         -4.88870        1.65630       -1.31780
H         -2.43390        1.96670       -1.34530
H         -0.51200       -4.27070       -0.96330
H         -2.02530       -3.64290       -0.24920
H         -1.79630       -3.61160       -2.02760
H          4.58710       -1.65540        1.15200
H          4.32600        0.08040        0.98760
H          2.69760       -1.26530       -2.10470
H          3.91450       -0.13560       -1.51900
H          4.89190       -2.23730       -2.56290
H          5.41730       -2.02920       -0.89170
H          4.14430       -3.19780       -1.27850
H          3.91250       -0.73160        3.34740
H          2.44270       -0.04150        2.64960
H          2.63280       -1.79810        2.74560
H         -6.79230        0.62050        0.85230
H         -6.78960        0.05910       -0.82080
H         -6.62780       -1.10510        0.50890
