# Supplementary material for: Data science enabled discovery of a highly soluble 2,2′-bipyrimidine anolyte for application in a flow battery
Source: Chem Sci. 2023 Nov 2;14(47):13734–42. doi: 10.1039/d3sc04084d (PMC10699568; doi:10.1039/d3sc04084d)
Supplement: SC-014-D3SC04084D-s002 [file SC-014-D3SC04084D-s002.zip › Solubility Modeling XYZ/4v_147.xyz]

45
4x_2ndGen
C         -0.87320        0.83430        1.03950
C         -1.58570       -0.39110        1.04360
N         -2.92110       -0.45440        1.29490
C         -3.56540        0.71240        1.56050
N         -2.97410        1.93530        1.58530
C         -1.64390        1.99160        1.31160
C          0.59860        0.88790        0.72990
C         -1.09030        3.41430        1.29070
C         -0.98100       -1.72490        0.77170
C         -1.11840       -2.21540       -0.53300
C         -0.53730       -3.41730       -0.92120
C          0.20660       -4.16810       -0.01690
C          0.34550       -3.68880        1.29370
C         -0.24130       -2.48950        1.71260
O          1.26480        1.74650        1.54470
O          1.15940        0.13710       -0.07220
C          2.67540        1.93420        1.45570
C         -5.01010        0.65020        1.87720
N         -5.49820        1.38530        2.78480
N         -5.70610       -0.23420        1.07700
O          0.75690       -5.34550       -0.48630
C          1.52880       -6.15120        0.39750
O         -0.00970       -2.21420        3.05150
C         -0.65100       -1.15280        3.74220
C          3.05480        2.87130        0.29810
H         -1.87970        4.16270        1.19950
H         -0.54320        3.62070        2.21100
H         -0.41630        3.56110        0.44620
H         -1.67290       -1.64780       -1.26690
H         -0.65970       -3.76270       -1.93760
H          0.91070       -4.25450        2.01960
H          3.01160        2.37400        2.39480
H          3.18880        0.97560        1.36290
H         -6.49480        1.26530        2.89520
H         -5.22580       -0.78070        0.37660
H         -6.70310       -0.35190        1.18620
H          1.88410       -7.03240       -0.13650
H          2.40400       -5.61450        0.76710
H          0.93540       -6.49650        1.24550
H         -0.43440       -1.25260        4.80550
H         -1.73520       -1.18770        3.63700
H         -0.27060       -0.17970        3.43730
H          4.13070        3.04500        0.27920
H          2.77150        2.45020       -0.66680
H          2.56330        3.83940        0.39910
