# Supplementary material for: Data science enabled discovery of a highly soluble 2,2′-bipyrimidine anolyte for application in a flow battery
Source: Chem Sci. 2023 Nov 2;14(47):13734–42. doi: 10.1039/d3sc04084d (PMC10699568; doi:10.1039/d3sc04084d)
Supplement: SC-014-D3SC04084D-s002 [file SC-014-D3SC04084D-s002.zip › Solubility Modeling XYZ/4s_16.xyz]

40
4u_8_2_22_16.log
C          0.61860        0.52100       -0.10640
N          1.90460        0.86990        0.02820
C          2.80420       -0.10470        0.01040
N          2.55170       -1.40530       -0.14650
C          1.27460       -1.78190       -0.26250
C          0.25000       -0.82580       -0.22760
C         -1.17540       -1.29060       -0.29290
C         -0.36190        1.63560       -0.13970
C          1.00130       -3.25010       -0.41270
C          4.26110        0.27530        0.18130
N          5.11550       -0.77510        0.04740
N          4.56260        1.50210        0.40570
C         -1.44080        1.62540       -1.03030
C         -2.33200        2.69620       -1.06200
C         -2.15700        3.77770       -0.19930
C         -1.07880        3.79370        0.68760
C         -0.17850        2.73250        0.71050
O         -1.61880       -1.92330       -1.22780
O         -1.84080       -0.95900        0.80600
C         -3.24440       -1.33880        0.96260
C         -3.40610       -2.85060        0.99260
C         -4.12010       -0.63610       -0.06180
H          1.89990       -3.81220       -0.16060
H          0.17730       -3.56950        0.23080
H          0.71550       -3.47370       -1.44440
H          4.73410       -1.70890        0.00700
H          6.08950       -0.66250        0.28340
H          5.57440        1.60460        0.50230
H         -1.57550        0.79630       -1.72060
H         -3.16070        2.68500       -1.76290
H         -2.85510        4.60840       -0.22160
H         -0.93840        4.63460        1.35910
H          0.66770        2.73960        1.39010
H         -3.46110       -0.93710        1.95490
H         -2.68410       -3.29880        1.68070
H         -4.41140       -3.08600        1.35240
H         -3.27740       -3.28730        0.00100
H         -3.94220        0.44210       -0.04330
H         -3.93730       -1.01460       -1.06950
H         -5.16800       -0.81560        0.19420
