# Supplementary material for: Data science enabled discovery of a highly soluble 2,2′-bipyrimidine anolyte for application in a flow battery
Source: Chem Sci. 2023 Nov 2;14(47):13734–42. doi: 10.1039/d3sc04084d (PMC10699568; doi:10.1039/d3sc04084d)
Supplement: SC-014-D3SC04084D-s002 [file SC-014-D3SC04084D-s002.zip › Solubility Modeling XYZ/4z_32.xyz]

49
4aA_8_2_22_32.log
C          0.52880        0.61580       -0.08820
N         -0.02960        1.82770        0.02880
C         -1.35460        1.88500        0.02950
N         -2.18630        0.85230       -0.10210
C         -1.66180       -0.37220       -0.20380
C         -0.26830       -0.53750       -0.17350
C          0.33470       -1.90890       -0.19290
C          2.01120        0.57960       -0.13850
C         -2.61530       -1.54930       -0.25570
C         -2.00730        3.24310        0.18600
N         -3.35520        3.22050       -0.00740
N         -1.27390        4.26150        0.45170
C          2.74730        1.45600        0.66710
C          4.13740        1.43890        0.63610
C          4.83090        0.56330       -0.20890
C          4.08740       -0.29130       -1.02990
C          2.69560       -0.28930       -0.99520
O          0.17440       -2.71870       -1.08060
O          1.06350       -2.13530        0.89780
C          1.75210       -3.39510        0.93870
C         -4.00870       -1.16210       -0.76000
C         -2.65720       -2.23380        1.13210
C         -3.18360       -1.34650        2.25940
C         -4.01060       -0.72790       -2.22510
C          6.33710        0.53480       -0.21950
H         -2.19440       -2.27690       -0.95820
H         -3.81830        2.32370       -0.05080
H         -3.90550        4.03120        0.23170
H         -1.85070        5.10080        0.53380
H          2.22050        2.14350        1.32120
H          4.69570        2.11790        1.27510
H          4.60300       -0.96160       -1.71210
H          2.14780       -0.94690       -1.66540
H          1.03420       -4.21570        0.89840
H          2.44250       -3.46370        0.09530
H          2.29330       -3.40060        1.88150
H         -4.65690       -2.03760       -0.63520
H         -4.42520       -0.36450       -0.13760
H         -3.28540       -3.12650        1.03660
H         -1.65280       -2.59140        1.39200
H         -3.17810       -1.89300        3.20610
H         -2.56600       -0.45150        2.38720
H         -4.21020       -1.02140        2.06790
H         -5.02470       -0.50120       -2.56550
H         -3.40000        0.16840       -2.37120
H         -3.60900       -1.51990       -2.86600
H          6.71780        0.12510       -1.15770
H          6.75060        1.53710       -0.08270
H          6.71380       -0.09150        0.59600
