# Supplementary material for: Data science enabled discovery of a highly soluble 2,2′-bipyrimidine anolyte for application in a flow battery
Source: Chem Sci. 2023 Nov 2;14(47):13734–42. doi: 10.1039/d3sc04084d (PMC10699568; doi:10.1039/d3sc04084d)
Supplement: SC-014-D3SC04084D-s002 [file SC-014-D3SC04084D-s002.zip › Solubility Modeling XYZ/4z_7.xyz]

49
4aA_8_2_22_7.log
C         -0.53230        0.61780       -0.03750
N         -0.07090        1.86950       -0.14400
C          1.24900        2.04460       -0.16940
N          2.16700        1.08850       -0.09510
C          1.73500       -0.17030        0.03610
C          0.36390       -0.45560        0.07000
C         -0.11610       -1.85090        0.33290
C         -2.00510        0.44900       -0.03840
C          2.80850       -1.22480        0.19780
C          1.72590        3.47620       -0.30460
N          0.72340        4.39400       -0.21760
N          2.97930        3.70300       -0.45560
C         -2.62040       -0.60580       -0.72020
C         -4.00750       -0.72980       -0.71660
C         -4.81210        0.18480       -0.02960
C         -4.18740        1.24460        0.64080
C         -2.80440        1.38340        0.63140
O         -0.60190       -2.20730        1.38290
O          0.06960       -2.65020       -0.71630
C         -0.32410       -4.02150       -0.53750
C          3.59560       -0.97150        1.49450
C          3.73270       -1.24130       -1.02910
C          3.00480       -1.58030       -2.32840
C          2.72330       -1.01700        2.74760
C         -6.31030        0.03130        0.00450
H          2.32860       -2.20830        0.27720
H         -0.23140        4.06840       -0.26560
H          0.91020        5.35640       -0.45500
H          3.14900        4.70720       -0.53660
H         -2.02450       -1.31470       -1.28910
H         -4.47140       -1.54550       -1.26420
H         -4.79500        1.97120        1.17380
H         -2.33170        2.21190        1.14970
H          0.23860       -4.46440        0.28600
H         -1.39370       -4.07580       -0.32720
H         -0.08910       -4.51590       -1.47680
H          4.38060       -1.73320        1.56050
H          4.09530        0.00080        1.41410
H          4.21850       -0.26210       -1.10990
H          4.52210       -1.97790       -0.84210
H          3.70210       -1.61350       -3.16970
H          2.51000       -2.55400       -2.25510
H          2.23680       -0.83420       -2.56050
H          3.32710       -0.89140        3.65000
H          1.96890       -0.22250        2.73910
H          2.19750       -1.97500        2.82260
H         -6.80680        1.00230       -0.06800
H         -6.66150       -0.60180       -0.81320
H         -6.62630       -0.43050        0.94580
