# Supplementary material for: Data science enabled discovery of a highly soluble 2,2′-bipyrimidine anolyte for application in a flow battery
Source: Chem Sci. 2023 Nov 2;14(47):13734–42. doi: 10.1039/d3sc04084d (PMC10699568; doi:10.1039/d3sc04084d)
Supplement: SC-014-D3SC04084D-s002 [file SC-014-D3SC04084D-s002.zip › Solubility Modeling XYZ/4c_5.xyz]

43
4c
O         -0.51560        0.37010        1.52200
C          0.08090       -0.27950        0.66000
O         -0.52290       -1.19410       -0.14390
C         -1.92880       -1.43690       -0.11520
C         -2.30590       -2.35290        1.06550
C         -2.31420       -2.05520       -1.46770
C          1.57600       -0.25730        0.47430
C          2.45970       -0.06900        1.56460
C          2.00510        0.08730        3.01360
N          3.81050       -0.04130        1.41590
C          4.30310       -0.20610        0.16090
C          5.77400       -0.16980       -0.00220
N          6.24540       -1.10650       -0.90070
N          6.47260        0.64400        0.67000
N          3.54320       -0.37190       -0.95320
C          2.19260       -0.39570       -0.79690
C          1.46200       -0.51710       -2.09240
C          0.80170        0.61520       -2.58760
C          0.09690        0.56920       -3.78710
C          0.04020       -0.61650       -4.51100
C          0.68340       -1.75470       -4.03140
C          1.39840       -1.72630       -2.82420
C          2.04580       -3.02120       -2.30830
F          3.36390       -2.95770       -2.49610
F          1.79990       -3.20980       -1.01100
F          1.59960       -4.09980       -2.95570
H         -2.46030       -0.48830       -0.01880
H         -3.37650       -2.55920        1.07450
H         -1.78320       -3.30860        1.01030
H         -2.05730       -1.89400        2.02260
H         -2.07900       -1.37720       -2.28880
H         -3.38310       -2.26530       -1.51460
H         -1.78180       -2.99030       -1.64760
H          1.29050       -0.69180        3.28090
H          2.83400        0.01760        3.72040
H          1.52980        1.05790        3.15810
H          7.23470       -1.19120       -1.08460
H          5.60550       -1.71320       -1.39320
H          7.46170        0.56080        0.48420
H          0.83560        1.54390       -2.03600
H         -0.40490        1.45230       -4.15410
H         -0.50680       -0.65620       -5.44140
H          0.61470       -2.66350       -4.61090
