# Supplementary material for: Data science enabled discovery of a highly soluble 2,2′-bipyrimidine anolyte for application in a flow battery
Source: Chem Sci. 2023 Nov 2;14(47):13734–42. doi: 10.1039/d3sc04084d (PMC10699568; doi:10.1039/d3sc04084d)
Supplement: SC-014-D3SC04084D-s002 [file SC-014-D3SC04084D-s002.zip › Solubility Modeling XYZ/4t_8.xyz]

41
4v_8_2_22_8.log
C          1.03800        0.47800        0.16290
N          2.28200        0.06880       -0.11640
C          2.53030       -1.23130       -0.02360
N          1.65980       -2.17580        0.33670
C          0.40540       -1.79690        0.60150
C          0.04380       -0.44620        0.51130
C         -1.38690       -0.07430        0.74960
C          0.79260        1.94070        0.09210
C         -0.57860       -2.86750        0.97310
C          3.92900       -1.70680       -0.35970
N          4.13280       -3.02670       -0.09530
N          4.77770       -0.86370       -0.82310
C         -0.01850        2.58670        1.03240
C         -0.22320        3.96230        0.95270
C          0.37480        4.70040       -0.06880
C          1.19060        4.06130       -1.00380
C          1.40690        2.68850       -0.91900
O         -1.96020       -0.27250        1.79690
O         -1.93250        0.46260       -0.34190
C         -3.34860        0.72020       -0.32980
C         -4.04320       -0.40000       -1.07030
O         -3.79430       -1.60500       -0.38080
C         -4.32080       -2.72910       -1.05900
H         -0.19200       -3.83760        0.66150
H         -0.72390       -2.87560        2.05780
H         -1.55430       -2.68700        0.51300
H          3.33260       -3.60390        0.11950
H          4.97120       -3.47780       -0.42830
H          5.66960       -1.32620       -1.00810
H         -0.46890        2.02560        1.84670
H         -0.84400        4.45730        1.69230
H          0.21100        5.77130       -0.13220
H          1.65980        4.63280       -1.79810
H          2.04450        2.18390       -1.63770
H         -3.69700        0.79510        0.70090
H         -3.49000        1.67000       -0.84680
H         -5.12150       -0.18840       -1.11750
H         -3.65650       -0.46540       -2.09800
H         -4.07650       -3.61080       -0.46540
H         -5.41090       -2.65110       -1.16110
H         -3.87490       -2.82740       -2.05730
