# Supplementary material for: Data science enabled discovery of a highly soluble 2,2′-bipyrimidine anolyte for application in a flow battery
Source: Chem Sci. 2023 Nov 2;14(47):13734–42. doi: 10.1039/d3sc04084d (PMC10699568; doi:10.1039/d3sc04084d)
Supplement: SC-014-D3SC04084D-s002 [file SC-014-D3SC04084D-s002.zip › Solubility Modeling XYZ/4b_33.xyz]

40
4b
O         -0.14540       -1.52860       -1.33930
C          0.29010       -0.91030       -0.36500
O         -0.50230       -0.24130        0.51260
C         -1.92460       -0.26230        0.41860
C         -2.44400        0.73550       -0.62860
C          1.75780       -0.69910       -0.09490
C          2.69870       -0.58720       -1.14780
C          2.33030       -0.62020       -2.62900
N          4.02770       -0.40750       -0.92680
C          4.44150       -0.33770        0.36470
C          5.88510       -0.11330        0.60390
N          6.38560       -0.85790        1.65360
N          6.54180        0.67420       -0.13830
N          3.62390       -0.43440        1.44570
C          2.29770       -0.63130        1.21640
C          1.51870       -0.80020        2.47670
C          1.20450        0.35060        3.21250
C          0.44330        0.27580        4.37540
C         -0.01620       -0.95770        4.82250
C          0.29130       -2.11310        4.10890
C          1.05550       -2.05760        2.93320
C          1.40480       -3.37700        2.22400
F          0.51260       -3.59870        1.25990
F          2.62300       -3.36420        1.68180
F          1.35940       -4.41420        3.06290
H         -2.28320       -1.27070        0.20490
H         -2.32500        0.00630        1.39640
H         -3.53380        0.74070       -0.64870
H         -2.11100        1.74930       -0.40450
H         -2.09690        0.48200       -1.63060
H          3.15760       -0.31240       -3.27130
H          2.04200       -1.62930       -2.92450
H          1.49790        0.05310       -2.83600
H          7.36270       -0.80390        1.90320
H          5.77890       -1.46040        2.19100
H          7.51830        0.72980        0.11310
H          1.54530        1.31810        2.87240
H          0.20740        1.17400        4.92670
H         -0.60760       -1.02010        5.72400
H         -0.07390       -3.05880        4.48220
