# Supplementary material for: Data science enabled discovery of a highly soluble 2,2′-bipyrimidine anolyte for application in a flow battery
Source: Chem Sci. 2023 Nov 2;14(47):13734–42. doi: 10.1039/d3sc04084d (PMC10699568; doi:10.1039/d3sc04084d)
Supplement: SC-014-D3SC04084D-s002 [file SC-014-D3SC04084D-s002.zip › Solubility Modeling XYZ/4b_27.xyz]

40
4b
O         -0.61410       -0.12800        1.00980
C          0.04460       -0.29650       -0.01980
O         -0.49980       -0.34470       -1.26300
C         -1.88270       -0.08500       -1.49350
C         -2.18570        1.42180       -1.51010
C          1.51010       -0.63650       -0.02330
C          2.41140       -0.12970       -0.99220
C          2.01340        0.82210       -2.11800
N          3.73910       -0.42060       -0.97730
C          4.19160       -1.21850        0.02560
C          5.63980       -1.52120        0.07370
N          6.18390       -1.78050       -1.16860
N          6.25040       -1.55220        1.18220
N          3.41570       -1.73440        1.01380
C          2.08780       -1.44170        0.99020
C          1.32620       -2.09520        2.09440
C          0.49110       -3.17370        1.77370
C         -0.24410       -3.83080        2.75630
C         -0.15570       -3.41510        4.08020
C          0.66320       -2.34040        4.41760
C          1.41170       -1.66680        3.44010
C          2.26210       -0.45520        3.85370
F          2.10850        0.56480        3.00800
F          1.94550       -0.01020        5.07170
F          3.54680       -0.80950        3.87830
H         -2.14360       -0.51140       -2.46220
H         -2.50160       -0.59680       -0.75450
H         -3.23580        1.60160       -1.74030
H         -1.97590        1.88260       -0.54450
H         -1.58740        1.93450       -2.26380
H          2.87470        1.33700       -2.54750
H          1.52190        0.27300       -2.92150
H          1.33170        1.59300       -1.75740
H          7.16110       -2.01710       -1.26320
H          5.61320       -1.72980       -2.00030
H          7.22810       -1.78640        1.08700
H          0.41240       -3.50930        0.74950
H         -0.88110       -4.66160        2.49090
H         -0.72490       -3.92220        4.84520
H          0.70660       -2.03560        5.45290
