# Supplementary material for: Data science enabled discovery of a highly soluble 2,2′-bipyrimidine anolyte for application in a flow battery
Source: Chem Sci. 2023 Nov 2;14(47):13734–42. doi: 10.1039/d3sc04084d (PMC10699568; doi:10.1039/d3sc04084d)
Supplement: SC-014-D3SC04084D-s002 [file SC-014-D3SC04084D-s002.zip › Solubility Modeling XYZ/4o_8.xyz]

64
4m
O         -0.54650        0.50490        0.68890
C          0.32370        0.25630       -0.14760
O          0.11720        0.24250       -1.49770
C         -1.15770        0.40980       -2.13230
C         -1.79950        1.78940       -1.87570
C         -2.10610       -0.77260       -1.85790
C          1.77860        0.09580        0.18470
C          2.42420        0.92160        1.13380
C          1.72640        2.04970        1.88850
N          3.74490        0.79690        1.43030
C          4.44210       -0.16910        0.77580
C          5.88850       -0.28040        1.07180
N          6.32870       -1.58650        1.15710
N          6.58730        0.76020        1.24780
N          3.91230       -1.02000       -0.14360
C          2.58590       -0.89940       -0.41990
C          2.08050       -1.94830       -1.34780
C          2.46940       -1.96450       -2.68890
C          1.98360       -2.93390       -3.57940
C          2.38610       -2.96290       -5.07640
C          3.08060       -4.30820       -5.40540
C          3.36580       -1.82530       -5.47220
C          1.12120       -2.81240       -5.95830
C          1.10120       -3.90470       -3.08040
C          0.69650       -3.92450       -1.73630
C         -0.25370       -5.00900       -1.16470
C          0.45520       -5.76520       -0.01280
C         -0.68410       -6.06720       -2.21600
C         -1.54250       -4.34730       -0.61690
C          1.19350       -2.92500       -0.88980
H         -0.93540        0.37740       -3.19940
H         -2.07630        1.93090       -0.83130
H         -1.11770        2.59390       -2.15270
H         -2.70600        1.91220       -2.46890
H         -3.05390       -0.64710       -2.38200
H         -1.66150       -1.70360       -2.20840
H         -2.32880       -0.88590       -0.79680
H          1.16030        2.68140        1.20320
H          1.03790        1.63950        2.62770
H          2.43110        2.69630        2.41480
H          5.69240       -2.35460        0.99850
H          7.29400       -1.79120        1.37180
H          7.55300        0.55480        1.45990
H          3.15000       -1.19580       -3.02160
H          2.42510       -5.16400       -5.24100
H          3.39710       -4.35180       -6.44860
H          3.97000       -4.45730       -4.79130
H          2.93260       -0.83880       -5.30020
H          4.30090       -1.88250       -4.91300
H          3.62880       -1.87290       -6.53010
H          0.59480       -1.88120       -5.74300
H          1.37090       -2.80480       -7.02040
H          0.41280       -3.62780       -5.80880
H          0.73460       -4.65330       -3.76410
H          0.70800       -5.10840        0.82010
H         -0.17390       -6.55830        0.39430
H          1.38160       -6.23060       -0.35300
H         -1.22760       -5.61550       -3.04720
H          0.17330       -6.60170       -2.62780
H         -1.34460       -6.81870       -1.78070
H         -2.10290       -3.85140       -1.40960
H         -2.21070       -5.08430       -0.16890
H         -1.33320       -3.60240        0.15160
H          0.89700       -2.90600        0.14890
