# Supplementary material for: Data science enabled discovery of a highly soluble 2,2′-bipyrimidine anolyte for application in a flow battery
Source: Chem Sci. 2023 Nov 2;14(47):13734–42. doi: 10.1039/d3sc04084d (PMC10699568; doi:10.1039/d3sc04084d)
Supplement: SC-014-D3SC04084D-s002 [file SC-014-D3SC04084D-s002.zip › Solubility Modeling XYZ/4aD_34.xyz]

36
VS_3_Trunc
C         -0.17940        0.19040       -0.29620
C         -0.93670        1.38730       -0.34080
N         -2.27430        1.41500       -0.09880
C         -2.88350        0.23170        0.17940
N         -2.25470       -0.97230        0.22020
C         -0.91550       -0.98550       -0.01370
C         -0.29200       -2.37510        0.09060
C          1.29810        0.14980       -0.57160
C         -0.35820        2.75400       -0.69950
C         -4.34450        0.24270        0.42020
N         -5.07570       -0.68400       -0.03690
N         -4.76210        1.31130        1.18880
O          1.86050       -0.77640       -1.16090
O          1.96170        1.16930        0.03290
C          3.38310        1.29040       -0.01880
C          4.07610        0.76050        1.25820
C          5.58000        1.08340        1.22640
C          3.84430       -0.74350        1.50140
H          0.59930       -2.35380        0.71860
H         -0.97470       -3.10570        0.52840
H         -0.00990       -2.73780       -0.89810
H          0.33680        2.67880       -1.53620
H         -1.13230        3.46520       -0.99390
H          0.17170        3.17620        0.15470
H         -6.04920       -0.57480        0.20830
H         -4.10040        2.00460        1.50710
H         -5.73540        1.41840        1.43560
H          3.79720        0.81690       -0.91110
H          3.59740        2.35500       -0.11700
H          3.65370        1.29910        2.10810
H          5.75260        2.15440        1.11340
H          6.07170        0.77260        2.14900
H          6.07930        0.57830        0.39850
H          4.19540       -1.34220        0.66010
H          4.37050       -1.08510        2.39340
H          2.78820       -0.96710        1.65260
