# Supplementary material for: Data science enabled discovery of a highly soluble 2,2′-bipyrimidine anolyte for application in a flow battery
Source: Chem Sci. 2023 Nov 2;14(47):13734–42. doi: 10.1039/d3sc04084d (PMC10699568; doi:10.1039/d3sc04084d)
Supplement: SC-014-D3SC04084D-s002 [file SC-014-D3SC04084D-s002.zip › Solubility Modeling XYZ/4aD_20.xyz]

36
VS_3_Trunc
C         -0.09510        0.24570       -0.37350
C         -0.87790        1.42290       -0.45160
N         -2.20850        1.43690       -0.17330
C         -2.78100        0.26080        0.19760
N         -2.12450       -0.92560        0.28780
C         -0.79650       -0.92880       -0.00360
C         -0.16460       -2.31680        0.07030
C          1.37150        0.24970       -0.70520
C         -0.31760        2.79450       -0.81960
C         -4.23260        0.25690        0.49030
N         -4.95840       -0.71050        0.11680
N         -4.64670        1.36170        1.20770
O          1.87520        0.96070       -1.57820
O          2.09590       -0.50280        0.16190
C          3.52130       -0.57260        0.10750
C          4.22090        0.40140        1.08520
C          3.82390        0.13280        2.54860
C          4.02230        1.88230        0.71210
H          0.40720       -2.42320        0.99240
H         -0.91220       -3.11200        0.05030
H          0.50330       -2.48940       -0.77410
H         -0.07740        2.83180       -1.88240
H         -1.02250        3.60150       -0.61130
H          0.58910        3.00750       -0.25230
H         -5.92500       -0.60620        0.39030
H         -5.61290        1.46410        1.48290
H         -3.99000        2.08660        1.45910
H          3.80340       -1.59230        0.37100
H          3.89100       -0.42580       -0.90900
H          5.29020        0.20050        1.00530
H          2.76480        0.33040        2.71940
H          4.01630       -0.90420        2.82570
H          4.39170        0.76320        3.23390
H          4.62790        2.53140        1.34540
H          4.31480        2.07190       -0.32120
H          2.98320        2.19240        0.82710
