# Supplementary material for: Data science enabled discovery of a highly soluble 2,2′-bipyrimidine anolyte for application in a flow battery
Source: Chem Sci. 2023 Nov 2;14(47):13734–42. doi: 10.1039/d3sc04084d (PMC10699568; doi:10.1039/d3sc04084d)
Supplement: SC-014-D3SC04084D-s002 [file SC-014-D3SC04084D-s002.zip › Solubility Modeling XYZ/4x_5.xyz]

37
4y_8_2_22_5.log
C          0.14430       -0.62360       -0.05670
N         -0.85400       -1.50550        0.05390
C         -2.09400       -1.03060        0.00030
N         -2.43880        0.24750       -0.14330
C         -1.45850        1.14820       -0.28300
C         -0.12010        0.74100       -0.25450
C          0.97870        1.71870       -0.53770
C          1.52220       -1.16480        0.05800
C         -1.88640        2.58020       -0.45370
C         -3.23430       -2.02120        0.12000
N         -4.46040       -1.46130       -0.06620
N         -2.96620       -3.25450        0.35080
C          1.83080       -2.38940       -0.54420
C          3.11620       -2.91460       -0.44100
C          4.09560       -2.23060        0.28080
C          3.78620       -1.01960        0.90050
C          2.50480       -0.48550        0.78730
O          1.70290        1.65520       -1.50560
O          1.05030        2.67190        0.38990
C          2.05170        3.68130        0.17430
C         -2.20050        3.22000        0.90540
H         -1.11150        3.15440       -0.96830
H         -2.78080        2.58430       -1.08240
H         -5.29150       -1.99710        0.13190
H         -4.53360       -0.45510       -0.10330
H         -3.82860       -3.79940        0.40390
H          1.06020       -2.91710       -1.09720
H          3.35330       -3.85820       -0.92170
H          5.09570       -2.64340        0.36550
H          4.53960       -0.49350        1.47750
H          2.26510        0.44540        1.29520
H          1.86590        4.19160       -0.77200
H          1.95570        4.36910        1.01060
H          3.04190        3.22270        0.16050
H         -2.55300        4.24450        0.76630
H         -1.30760        3.24170        1.53530
H         -2.98020        2.65400        1.42260
