# Supplementary material for: Data science enabled discovery of a highly soluble 2,2′-bipyrimidine anolyte for application in a flow battery
Source: Chem Sci. 2023 Nov 2;14(47):13734–42. doi: 10.1039/d3sc04084d (PMC10699568; doi:10.1039/d3sc04084d)
Supplement: SC-014-D3SC04084D-s002 [file SC-014-D3SC04084D-s002.zip › Solubility Modeling XYZ/4e_12.xyz]

44
4e
O         -0.60380        0.30040        0.91290
C          0.08040        0.34570       -0.11240
O         -0.40310        0.70620       -1.32640
C         -1.79360        0.91990       -1.54710
C         -2.53520       -0.36470       -1.97000
O         -2.62810       -1.32970       -0.92780
C         -3.56680       -1.01240        0.09130
C          1.57460        0.17360       -0.12210
C          2.25940       -0.50550       -1.16010
C          1.57120       -1.15120       -2.36070
N          3.60750       -0.67840       -1.15410
C          4.29510       -0.18440       -0.09160
C          5.76020       -0.39680       -0.07210
N          6.46320        0.69530        0.39680
N          6.25460       -1.48550       -0.48760
N          3.73060        0.45770        0.96490
C          2.38180        0.63110        0.94910
C          1.87550        1.38680        2.13170
C          1.46450        2.71290        1.94240
C          0.98460        3.47530        3.00360
C          0.90640        2.91850        4.27530
C          1.30310        1.59960        4.48190
C          1.78960        0.81690        3.42360
C          2.16840       -0.64860        3.69040
F          3.49630       -0.76080        3.71390
F          1.70840       -1.08170        4.86610
F          1.67980       -1.46030        2.75140
H         -2.31330        1.48620       -0.77310
H         -1.82070        1.58410       -2.41110
H         -3.52410       -0.12390       -2.36400
H         -2.00130       -0.82120       -2.80420
H         -3.57080       -1.80610        0.83810
H         -3.32010       -0.08070        0.60100
H         -4.57670       -0.93090       -0.31320
H          1.29840       -0.39190       -3.09400
H          2.21160       -1.88000       -2.86090
H          0.66720       -1.68020       -2.05700
H          7.47190        0.67730        0.44210
H          5.97690        1.52220        0.71240
H          7.26320       -1.50330       -0.44020
H          1.51980        3.16000        0.96000
H          0.67410        4.49660        2.83960
H          0.53410        3.50680        5.10110
H          1.22450        1.19190        5.47900
