# Supplementary material for: Data science enabled discovery of a highly soluble 2,2′-bipyrimidine anolyte for application in a flow battery
Source: Chem Sci. 2023 Nov 2;14(47):13734–42. doi: 10.1039/d3sc04084d (PMC10699568; doi:10.1039/d3sc04084d)
Supplement: SC-014-D3SC04084D-s002 [file SC-014-D3SC04084D-s002.zip › Solubility Modeling XYZ/4a_7.xyz]

37
4a
O         -0.89880        0.01780       -0.42370
C         -0.04630       -0.74490        0.03950
O         -0.33890       -1.81990        0.80890
C         -1.68600       -2.19410        1.06100
C          1.43420       -0.48810       -0.04900
C          2.38320       -1.52370       -0.23670
C          2.02320       -2.99980       -0.38780
N          3.71700       -1.28260       -0.33800
C          4.12320        0.01300       -0.27830
C          5.57390        0.29260       -0.37190
N          6.21820       -0.48110       -1.31690
N          6.10090        1.18810        0.35110
N          3.29490        1.07660       -0.11280
C          1.96220        0.82690       -0.00750
C          1.15310        2.06160        0.20940
C          0.62120        2.28770        1.48580
C         -0.13970        3.42140        1.75710
C         -0.38240        4.34870        0.74980
C          0.13160        4.13780       -0.52710
C          0.90110        3.00090       -0.81810
C          1.40510        2.78700       -2.25420
F          0.79100        3.58750       -3.12800
F          2.70830        3.06170       -2.30670
F          1.20850        1.53220       -2.66170
H         -2.21010       -2.42020        0.13130
H         -1.71060       -3.08410        1.68960
H         -2.22340       -1.39780        1.57810
H          1.79730       -3.43560        0.58570
H          1.15530       -3.12730       -1.03540
H          2.83560       -3.57980       -0.82960
H          5.70950       -1.17480       -1.84600
H          7.20750       -0.36950       -1.48600
H          7.09070        1.29750        0.18350
H          0.80170        1.57670        2.27940
H         -0.54000        3.58040        2.74750
H         -0.97270        5.22920        0.95650
H         -0.07900        4.87180       -1.29100
