# Supplementary material for: Data science enabled discovery of a highly soluble 2,2′-bipyrimidine anolyte for application in a flow battery
Source: Chem Sci. 2023 Nov 2;14(47):13734–42. doi: 10.1039/d3sc04084d (PMC10699568; doi:10.1039/d3sc04084d)
Supplement: SC-014-D3SC04084D-s002 [file SC-014-D3SC04084D-s002.zip › Solubility Modeling XYZ/4a_6.xyz]

37
4a
O         -0.90050        0.00630       -0.40110
C         -0.04400       -0.74360        0.07560
O         -0.33060       -1.80330        0.86820
C         -1.67560       -2.17690        1.13180
C          1.43530       -0.48360       -0.02220
C          2.38700       -1.51970       -0.19280
C          2.03090       -2.99930       -0.31550
N          3.71960       -1.27650       -0.30420
C          4.12290        0.02060       -0.26080
C          5.56790        0.30550       -0.41040
N          6.37210       -0.58030        0.27920
N          5.95710        1.29800       -1.09290
N          3.29080        1.08520       -0.12430
C          1.95910        0.83370       -0.00990
C          1.14660        2.07070        0.18020
C          0.60790        2.31950        1.44960
C         -0.15600        3.45670        1.69630
C         -0.39480        4.36520        0.67120
C          0.12610        4.13190       -0.59910
C          0.89860        2.99100       -0.86550
C          1.40970        2.75210       -2.29520
F          0.79450        3.53210       -3.18670
F          2.71150        3.03350       -2.34780
F          1.22230        1.48860       -2.67940
H         -2.21450       -1.37200        1.63350
H         -2.20130       -2.42440        0.20840
H         -1.69530       -3.05370        1.77890
H          1.80900       -3.41770        0.66650
H          1.16140       -3.14130       -0.95800
H          2.84360       -3.58520       -0.74890
H          5.96620       -1.34730        0.79580
H          7.37680       -0.47920        0.26800
H          6.96190        1.39760       -1.10580
H          0.78540        1.62340        2.25700
H         -0.56160        3.63310        2.68160
H         -0.98730        5.24850        0.85870
H         -0.08160        4.85160       -1.37730
