# Supplementary material for: Data science enabled discovery of a highly soluble 2,2′-bipyrimidine anolyte for application in a flow battery
Source: Chem Sci. 2023 Nov 2;14(47):13734–42. doi: 10.1039/d3sc04084d (PMC10699568; doi:10.1039/d3sc04084d)
Supplement: SC-014-D3SC04084D-s002 [file SC-014-D3SC04084D-s002.zip › Solubility Modeling XYZ/4x_4.xyz]

37
4y_8_2_22_4.log
C          0.14440       -0.62470       -0.05350
N         -0.85390       -1.50640        0.05810
C         -2.09380       -1.03150       -0.00110
N         -2.43840        0.24630       -0.14730
C         -1.45790        1.14640       -0.28970
C         -0.11970        0.73910       -0.25900
C          0.97930        1.71540       -0.54610
C          1.52230       -1.16420        0.06920
C         -1.88630        2.57750       -0.46640
C         -3.23440       -2.02300        0.10430
N         -4.46090       -1.43570        0.17170
N         -2.96650       -3.27670        0.14400
C          1.83330       -2.39280       -0.52360
C          3.11890       -2.91610       -0.41370
C          4.09610       -2.22620        0.30540
C          3.78420       -1.01110        0.91590
C          2.50270       -0.47900        0.79600
O          1.70470        1.64650       -1.51280
O          1.04930        2.67430        0.37570
C          2.04980        3.68340        0.15470
C         -2.20190        3.22220        0.89000
H         -1.11140        3.15030       -0.98270
H         -2.78020        2.57860       -1.09580
H         -4.53390       -0.44850       -0.02740
H         -5.29000       -2.00320        0.08140
H         -3.82900       -3.82030        0.20870
H          1.06440       -2.92490       -1.07470
H          3.35790       -3.86290       -0.88720
H          5.09640       -2.63740        0.39520
H          4.53590       -0.48020        1.49070
H          2.26100        0.45520        1.29680
H          1.95230        4.37650        0.98650
H          3.04050        3.22580        0.14470
H          1.86430        4.18760       -0.79500
H         -1.30920        3.24760        1.52030
H         -2.55560        4.24580        0.74690
H         -2.98100        2.65730        1.40910
