# Supplementary material for: Data science enabled discovery of a highly soluble 2,2′-bipyrimidine anolyte for application in a flow battery
Source: Chem Sci. 2023 Nov 2;14(47):13734–42. doi: 10.1039/d3sc04084d (PMC10699568; doi:10.1039/d3sc04084d)
Supplement: SC-014-D3SC04084D-s002 [file SC-014-D3SC04084D-s002.zip › Solubility Modeling XYZ/4aD_21.xyz]

36
VS_3_Trunc
C         -0.09300        0.15950       -0.34880
C         -0.86810        1.34290       -0.43380
N         -2.19580        1.36930       -0.14230
C         -2.77980        0.19620        0.21740
N         -2.13040       -0.99410        0.31740
C         -0.80100       -1.00560        0.03310
C         -0.15370       -2.37810        0.20020
C          1.37350        0.11910       -0.67830
C         -0.32240        2.69360       -0.89120
C         -4.22160        0.23120        0.55290
N         -4.70640        1.21040        1.19210
N         -4.91950       -0.85980        0.07390
O          1.92610       -0.83560       -1.23010
O          2.04410        1.18300       -0.16730
C          3.46290        1.31200       -0.26680
C          4.21360        0.81810        0.99290
C          4.10870       -0.70370        1.20380
C          3.79020        1.59070        2.25580
H          0.75980       -2.30620        0.79140
H         -0.80890       -3.08810        0.70830
H          0.09700       -2.79870       -0.77400
H          0.34030        2.57890       -1.74940
H         -1.11680        3.37840       -1.19370
H          0.23470        3.16920       -0.08360
H         -5.70130        1.12750        1.34430
H         -5.91470       -0.94080        0.22440
H         -4.44180       -1.59580       -0.42620
H          3.84840        0.81780       -1.16050
H          3.68020        2.37110       -0.40830
H          5.26910        1.03780        0.82640
H          4.41990       -1.24840        0.31180
H          4.74830       -1.03140        2.02410
H          3.08980       -1.00940        1.44320
H          2.74400        1.40890        2.50510
H          4.39040        1.29760        3.11790
H          3.91670        2.66560        2.12190
