# Supplementary material for: Data science enabled discovery of a highly soluble 2,2′-bipyrimidine anolyte for application in a flow battery
Source: Chem Sci. 2023 Nov 2;14(47):13734–42. doi: 10.1039/d3sc04084d (PMC10699568; doi:10.1039/d3sc04084d)
Supplement: SC-014-D3SC04084D-s002 [file SC-014-D3SC04084D-s002.zip › Solubility Modeling XYZ/4e_13.xyz]

44
4e
O         -0.28650       -1.56620       -0.48660
C          0.21000       -0.55620        0.01810
O         -0.51800        0.40950        0.63300
C         -1.92970        0.30180        0.78640
C         -2.70890        0.90810       -0.39270
O         -2.53820        0.11020       -1.55550
C         -3.21200        0.61990       -2.69520
C          1.66700       -0.19170       -0.10040
C          2.42530       -0.52730       -1.24860
C          1.84980       -1.23110       -2.47520
N          3.74310       -0.21850       -1.37210
C          4.32970        0.43700       -0.33740
C          5.75780        0.79800       -0.48480
N          6.48690        0.62080        0.67450
N          6.20590        1.19390       -1.60040
N          3.69430        0.80440        0.80620
C          2.38000        0.47640        0.92920
C          1.81500        0.86230        2.25420
C          1.47870        2.20770        2.45690
C          0.90610        2.63420        3.65170
C          0.66130        1.71670        4.66700
C          0.99470        0.37680        4.48700
C          1.57060       -0.07240        3.28880
C          1.96450       -1.55500        3.17610
F          0.97640       -2.22070        2.58000
F          3.08460       -1.73880        2.47640
F          2.15660       -2.10640        4.37640
H         -2.29450       -0.68600        1.07210
H         -2.15020        0.92320        1.65470
H         -3.76580        0.97470       -0.12890
H         -2.36590        1.92920       -0.57080
H         -3.03890       -0.04050       -3.54490
H         -4.28900        0.67620       -2.52940
H         -2.84570        1.61200       -2.96340
H          0.92280       -0.75450       -2.79580
H          2.53210       -1.20840       -3.32700
H          1.64130       -2.27690       -2.24790
H          7.47740        0.81670        0.69470
H          6.03720        0.30020        1.52010
H          7.19590        1.39220       -1.57920
H          1.65280        2.93120        1.67330
H          0.64940        3.67440        3.78800
H          0.21660        2.04340        5.59550
H          0.79860       -0.31320        5.29460
