# Supplementary material for: Data science enabled discovery of a highly soluble 2,2′-bipyrimidine anolyte for application in a flow battery
Source: Chem Sci. 2023 Nov 2;14(47):13734–42. doi: 10.1039/d3sc04084d (PMC10699568; doi:10.1039/d3sc04084d)
Supplement: SC-014-D3SC04084D-s002 [file SC-014-D3SC04084D-s002.zip › Solubility Modeling XYZ/4aD_35.xyz]

36
VS_3_Trunc
C         -0.17830        0.14880       -0.27560
C         -0.93350        1.33710       -0.43590
N         -2.27110        1.39030       -0.19790
C         -2.88430        0.23790        0.18230
N         -2.25540       -0.95470        0.35190
C         -0.91610       -0.99250        0.12130
C         -0.29390       -2.36530        0.36490
C          1.29910        0.07880       -0.54580
C         -0.35240        2.66230       -0.92300
C         -4.33740        0.28440        0.46360
N         -4.82230       -0.36590        1.43530
N         -5.04320        1.05390       -0.44010
O          1.85940       -0.90150       -1.04230
O          1.96490        1.15100       -0.04370
C          3.38650        1.26350       -0.10700
C          4.07860        0.85950        1.21570
C          5.58320        1.17450        1.15250
C          3.84370       -0.61300        1.60460
H         -0.01240       -2.82590       -0.58220
H          0.59750       -2.28170        0.98750
H         -0.97730       -3.04730        0.87420
H          0.34270        2.50620       -1.74850
H         -1.12510        3.34350       -1.28420
H          0.17810        3.16300       -0.11280
H         -5.82450       -0.26870        1.51320
H         -4.56470        1.53910       -1.18550
H         -6.04560        1.14850       -0.36310
H          3.79940        0.70440       -0.94870
H          3.60290        2.31310       -0.30860
H          3.65760        1.47940        2.00890
H          6.08120        0.58990        0.37790
H          5.75800        2.22900        0.93540
H          6.07450        0.95430        2.10100
H          4.19320       -1.29190        0.82580
H          4.36940       -0.86700        2.52580
H          2.78720       -0.81850        1.77710
