# Supplementary material for: Data science enabled discovery of a highly soluble 2,2′-bipyrimidine anolyte for application in a flow battery
Source: Chem Sci. 2023 Nov 2;14(47):13734–42. doi: 10.1039/d3sc04084d (PMC10699568; doi:10.1039/d3sc04084d)
Supplement: SC-014-D3SC04084D-s002 [file SC-014-D3SC04084D-s002.zip › Solubility Modeling XYZ/4o_9.xyz]

64
4m
O         -0.63590        0.56380        0.74970
C          0.21580        0.18710       -0.05860
O         -0.03980       -0.03800       -1.37540
C         -1.35110        0.04410       -1.93240
C         -1.34620       -0.77210       -3.23450
C         -1.76070        1.51010       -2.17540
C          1.68230        0.06070        0.26030
C          2.32670        0.94310        1.16030
C          1.62610        2.10150        1.86590
N          3.65100        0.85180        1.45200
C          4.35950       -0.12980        0.83430
C          5.80230       -0.24720        1.14600
N          6.44240        0.97340        1.23090
N          6.33820       -1.38630        1.27790
N          3.83360       -1.03840       -0.02790
C          2.50350       -0.95270       -0.30140
C          2.01980       -2.04620       -1.19210
C          2.50360       -2.16900       -2.49660
C          2.03210       -3.16090       -3.36680
C          2.58740       -3.23580       -4.81190
C          4.12140       -3.44940       -4.77270
C          2.27470       -1.91320       -5.55540
C          1.97850       -4.39450       -5.64680
C          1.05550       -4.04700       -2.88530
C          0.54810       -3.95840       -1.58040
C         -0.54220       -4.95620       -1.11200
C         -1.79650       -4.81750       -2.01080
C         -0.99650       -4.72690        0.35490
C         -0.00160       -6.40470       -1.20960
C          1.05000       -2.94840       -0.74690
H         -2.06430       -0.42100       -1.24920
H         -2.32800       -0.76370       -3.70840
H         -0.62550       -0.37810       -3.95240
H         -1.08570       -1.81340       -3.04400
H         -1.06100        2.01320       -2.84390
H         -1.79470        2.07620       -1.24440
H         -2.75200        1.56980       -2.62560
H          2.32910        2.77660        2.35750
H          1.05330        2.69780        1.15490
H          0.94480        1.72300        2.62830
H          5.92600        1.83330        1.11350
H          7.43280        1.02310        1.42190
H          7.32810       -1.33590        1.47110
H          3.24740       -1.46480       -2.83990
H          4.38200       -4.36590       -4.24120
H          4.54150       -3.52720       -5.77670
H          4.64130       -2.62810       -4.27850
H          1.20120       -1.72100       -5.59070
H          2.74290       -1.05090       -5.07950
H          2.63340       -1.93700       -6.58550
H          0.89750       -4.29250       -5.75450
H          2.39300       -4.42210       -6.65580
H          2.18000       -5.36780       -5.19690
H          0.66650       -4.82110       -3.52680
H         -1.58340       -5.03900       -3.05700
H         -2.58940       -5.49980       -1.70070
H         -2.20610       -3.80720       -1.96910
H         -0.16950       -4.83810        1.05770
H         -1.42470       -3.73320        0.49620
H         -1.76230       -5.44440        0.65410
H          0.89350       -6.53710       -0.60000
H         -0.73820       -7.13200       -0.86470
H          0.25740       -6.68210       -2.23180
H          0.68850       -2.83440        0.26340
