# Supplementary material for: Data science enabled discovery of a highly soluble 2,2′-bipyrimidine anolyte for application in a flow battery
Source: Chem Sci. 2023 Nov 2;14(47):13734–42. doi: 10.1039/d3sc04084d (PMC10699568; doi:10.1039/d3sc04084d)
Supplement: SC-014-D3SC04084D-s002 [file SC-014-D3SC04084D-s002.zip › Solubility Modeling XYZ/4b_26.xyz]

40
4b
O         -0.61370       -0.13150        1.02030
C          0.04600       -0.28010       -0.01160
O         -0.49770       -0.30890       -1.25580
C         -1.88130       -0.04970       -1.48250
C         -2.18920        1.45610       -1.47350
C          1.51280       -0.61510       -0.02030
C          2.41260       -0.09020       -0.98090
C          2.01200        0.87900       -2.09080
N          3.74090       -0.37840       -0.97130
C          4.19590       -1.19060        0.01800
C          5.64730       -1.48200        0.04420
N          5.93450       -2.79170        0.37430
N          6.48650       -0.58050       -0.24790
N          3.42160       -1.72360        0.99940
C          2.09270       -1.43460        0.98020
C          1.33260       -2.10930        2.07250
C          0.50710       -3.18970        1.73380
C         -0.22660       -3.86580        2.70450
C         -0.14660       -3.46740        4.03420
C          0.66260       -2.39120        4.38950
C          1.40950       -1.69860        3.42410
C          2.24920       -0.48630        3.85720
F          3.53680       -0.83000        3.87750
F          2.08740        0.54500        3.02680
F          1.92790       -0.06260        5.08140
H         -2.14040       -0.46040       -2.45850
H         -2.49890       -0.57600       -0.75260
H         -3.23980        1.63650       -1.70110
H         -1.98120        1.90110       -0.50010
H         -1.59220        1.98360       -2.21810
H          2.87200        1.40370       -2.51100
H          1.52270        0.34190       -2.90370
H          1.32770        1.64160       -1.71770
H          5.19260       -3.43960        0.59750
H          6.89020       -3.11610        0.40910
H          7.44210       -0.90520       -0.21110
H          0.43490       -3.51170        0.70480
H         -0.85620       -4.69780        2.42530
H         -0.71480       -3.98930        4.79000
H          0.69960       -2.10010        5.42900
