# Supplementary material for: Data science enabled discovery of a highly soluble 2,2′-bipyrimidine anolyte for application in a flow battery
Source: Chem Sci. 2023 Nov 2;14(47):13734–42. doi: 10.1039/d3sc04084d (PMC10699568; doi:10.1039/d3sc04084d)
Supplement: SC-014-D3SC04084D-s002 [file SC-014-D3SC04084D-s002.zip › Solubility Modeling XYZ/4b_32.xyz]

40
4b
O         -0.46580       -1.96130        0.01780
C          0.23560       -1.00780       -0.32960
O         -0.26720        0.17130       -0.77880
C         -1.66740        0.37960       -0.95030
C         -2.36440        0.71310        0.37850
C          1.72820       -0.96020       -0.14160
C          2.60200       -0.35100       -1.07620
C          2.14450        0.30470       -2.37690
N          3.95080       -0.33030       -0.90900
C          4.45310       -0.95120        0.19080
C          5.91890       -0.92230        0.39660
N          6.63660       -1.12100       -0.76620
N          6.39880       -0.75770        1.55620
N          3.70460       -1.57600        1.13660
C          2.35470       -1.57500        0.97110
C          1.63470       -2.25370        2.08580
C          1.52590       -3.64990        2.04700
C          0.83520       -4.34410        3.03640
C          0.24050       -3.64780        4.08280
C          0.34110       -2.26000        4.13980
C          1.03230       -1.54350        3.15060
C          1.15160       -0.01620        3.28140
F          0.31860        0.56710        2.42120
F          0.82560        0.40970        4.50370
F          2.39240        0.40570        3.03550
H         -1.79690        1.21410       -1.63960
H         -2.13190       -0.48680       -1.42420
H         -3.42360        0.91460        0.21840
H         -2.28900       -0.11040        1.08900
H         -1.92470        1.59680        0.84180
H          2.96330        0.42610       -3.08850
H          1.38170       -0.29670       -2.87210
H          1.73120        1.29360       -2.17670
H          7.64620       -1.13980       -0.75080
H          6.16140       -1.24280       -1.64890
H          7.40840       -0.77400        1.57070
H          1.97530       -4.20390        1.23520
H          0.75880       -5.42040        2.98950
H         -0.29670       -4.18300        4.85180
H         -0.12770       -1.74690        4.96660
