# Supplementary material for: Data science enabled discovery of a highly soluble 2,2′-bipyrimidine anolyte for application in a flow battery
Source: Chem Sci. 2023 Nov 2;14(47):13734–42. doi: 10.1039/d3sc04084d (PMC10699568; doi:10.1039/d3sc04084d)
Supplement: SC-014-D3SC04084D-s002 [file SC-014-D3SC04084D-s002.zip › Solubility Modeling XYZ/4t_9.xyz]

41
4v_8_2_22_9.log
C         -1.18260        0.30630        0.00190
N         -2.32000       -0.39630        0.03860
C         -2.21410       -1.71990        0.05610
N         -1.07860       -2.41670        0.07210
C          0.07460       -1.73990        0.01500
C          0.06280       -0.33970       -0.05090
C          1.32470        0.43310       -0.28070
C         -1.32120        1.78410        0.05140
C          1.33490       -2.55320        0.02140
C         -3.49390       -2.53130        0.07070
N         -3.28630       -3.87400        0.00360
N         -4.61980       -1.91750        0.11510
C         -0.47240        2.56020        0.84880
C         -0.63340        3.94240        0.90270
C         -1.63810        4.55840        0.15570
C         -2.49150        3.78720       -0.63440
C         -2.34110        2.40340       -0.67880
O          1.48840        1.18300       -1.21710
O          2.23810        0.19500        0.66030
C          3.51130        0.85460        0.52150
C          4.33070        0.27520       -0.62840
O          4.30050       -1.13420       -0.68310
C          4.81340       -1.76640        0.47540
H          1.11550       -3.55700       -0.34310
H          2.12760       -2.09760       -0.57620
H          1.70740       -2.63070        1.04870
H         -2.34560       -4.22660        0.10160
H         -4.05720       -4.50900        0.14290
H         -5.38860       -2.59010        0.11590
H          0.29890        2.08580        1.45070
H          0.02130        4.53660        1.53170
H         -1.75940        5.63630        0.19440
H         -3.27570        4.26320       -1.21410
H         -3.00430        1.79410       -1.28460
H          3.35510        1.92500        0.36230
H          3.99360        0.70140        1.48680
H          3.93850        0.62060       -1.58550
H          5.36290        0.63980       -0.51550
H          4.89410       -2.83040        0.24940
H          5.80610       -1.37250        0.72980
H          4.14250       -1.63580        1.33380
