# Supplementary material for: Data science enabled discovery of a highly soluble 2,2′-bipyrimidine anolyte for application in a flow battery
Source: Chem Sci. 2023 Nov 2;14(47):13734–42. doi: 10.1039/d3sc04084d (PMC10699568; doi:10.1039/d3sc04084d)
Supplement: SC-014-D3SC04084D-s002 [file SC-014-D3SC04084D-s002.zip › Solubility Modeling XYZ/4c_4.xyz]

43
4c
O         -0.48090        0.24270        1.61260
C          0.11850       -0.38910        0.73970
O         -0.46940       -1.33100       -0.04410
C         -1.87310       -1.58690       -0.02540
C         -2.09040       -2.97480       -0.64690
C         -2.64480       -0.49300       -0.79050
C          1.60700       -0.31680        0.51930
C          2.51070       -0.09740        1.58690
C          2.08680        0.04430        3.04650
N          3.85540       -0.02190        1.40340
C          4.32120       -0.16940        0.13520
C          5.78260       -0.07980       -0.08350
N          6.51960       -0.72700        0.88850
N          6.24230        0.51980       -1.09910
N          3.53970       -0.36290       -0.95870
C          2.19520       -0.43300       -0.76730
C          1.43320       -0.57490       -2.04220
C          0.74120        0.54330       -2.52580
C         -0.00150        0.47580       -3.70110
C         -0.06570       -0.71790       -4.41110
C          0.61020       -1.84190       -3.94300
C          1.36460       -1.79150       -2.76080
C          2.05080       -3.07040       -2.25560
F          1.83810       -3.25900       -0.95250
F          1.61330       -4.16090       -2.88890
F          3.36260       -2.97980       -2.47340
H         -2.22290       -1.62070        1.00800
H         -3.14770       -3.24120       -0.65540
H         -1.72830       -3.01380       -1.67540
H         -1.56440       -3.74450       -0.08100
H         -3.71540       -0.69910       -0.79440
H         -2.50610        0.48770       -0.33500
H         -2.31550       -0.42590       -1.82810
H          1.40590       -0.75850        3.33110
H          2.93480        0.00320        3.73260
H          1.58240        0.99820        3.20280
H          6.05990       -1.17990        1.66540
H          7.52790       -0.75140        0.83880
H          7.25080        0.49760       -1.14670
H          0.77790        1.47690       -1.98300
H         -0.52840        1.34790       -4.05920
H         -0.64270       -0.77450       -5.32230
H          0.53600       -2.75700       -4.51180
