# Supplementary material for: Data science enabled discovery of a highly soluble 2,2′-bipyrimidine anolyte for application in a flow battery
Source: Chem Sci. 2023 Nov 2;14(47):13734–42. doi: 10.1039/d3sc04084d (PMC10699568; doi:10.1039/d3sc04084d)
Supplement: SC-014-D3SC04084D-s002 [file SC-014-D3SC04084D-s002.zip › Solubility Modeling XYZ/4z_6.xyz]

49
4aA_8_2_22_6.log
C         -0.53210        0.61800       -0.03560
N         -0.07070        1.86940       -0.14440
C          1.24930        2.04450       -0.17180
N          2.16700        1.08770       -0.10490
C          1.73500       -0.17110        0.02750
C          0.36410       -0.45550        0.07020
C         -0.11540       -1.84990        0.33890
C         -2.00500        0.44980       -0.03100
C          2.80920       -1.22640        0.17990
C          1.72570        3.47810       -0.28800
N          0.71930        4.37070       -0.49850
N          2.98200        3.72530       -0.20700
C         -2.62310       -0.60650       -0.70770
C         -4.01030       -0.73010       -0.69870
C         -4.81210        0.18650       -0.01120
C         -4.18460        1.24790        0.65430
C         -2.80170        1.38600        0.63960
O         -0.59610       -2.20280        1.39250
O          0.06450       -2.65240       -0.70880
C         -0.32860       -4.02300       -0.52360
C          3.61310       -0.96910        1.46530
C          3.71760       -1.24900       -1.05880
C          2.97380       -1.59700       -2.34660
C          2.75580       -1.00550        2.72910
C         -6.31030        0.03470        0.02850
H          2.32910       -2.20890        0.26930
H         -0.23410        4.05710       -0.38750
H          0.90820        5.35890       -0.42640
H          3.15080        4.72860       -0.29980
H         -2.02960       -1.31710       -1.27690
H         -4.47640       -1.54710       -1.24240
H         -4.79000        1.97590        1.18780
H         -2.32680        2.21550        1.15430
H          0.23790       -4.46340        0.29860
H         -1.39730       -4.07630       -0.30790
H         -0.09830       -4.52060       -1.46230
H          4.39650       -1.73280        1.52550
H          4.11450        0.00140        1.37400
H          4.20090       -0.26960       -1.15150
H          4.51040       -1.98330       -0.87750
H          3.66030       -1.63380       -3.19650
H          2.48170       -2.57110       -2.26110
H          2.20130       -0.85390       -2.57340
H          3.37080       -0.87740        3.62360
H          2.00400       -0.20870        2.72570
H          2.22810       -1.96150        2.81540
H         -6.62560       -0.40320        0.98140
H         -6.80620        1.00400       -0.06720
H         -6.66310       -0.61780       -0.77300
