# Supplementary material for: Data science enabled discovery of a highly soluble 2,2′-bipyrimidine anolyte for application in a flow battery
Source: Chem Sci. 2023 Nov 2;14(47):13734–42. doi: 10.1039/d3sc04084d (PMC10699568; doi:10.1039/d3sc04084d)
Supplement: SC-014-D3SC04084D-s002 [file SC-014-D3SC04084D-s002.zip › Solubility Modeling XYZ/4s_17.xyz]

40
4u_8_2_22_17.log
C          0.61840        0.52230       -0.10540
N          1.90440        0.87070        0.03200
C          2.80400       -0.10390        0.00730
N          2.55170       -1.40330       -0.15940
C          1.27470       -1.77940       -0.27790
C          0.25000       -0.82380       -0.23550
C         -1.17530       -1.28870       -0.29990
C         -0.36260        1.63660       -0.13220
C          1.00180       -3.24650       -0.43880
C          4.26150        0.27550        0.17290
N          5.09690       -0.79650        0.24620
N          4.57680        1.51640        0.25500
C         -1.44100        1.63050       -1.02360
C         -2.33310        2.70070       -1.04980
C         -2.15960        3.77750       -0.18090
C         -1.08190        3.78940        0.70680
C         -0.18060        2.72880        0.72430
O         -1.62040       -1.91880       -1.23570
O         -1.83840       -0.96090        0.80160
C         -3.24120       -1.34270        0.96070
C         -3.40010       -2.85490        0.98960
C         -4.12030       -0.64050       -0.06110
H          0.18180       -3.57140        0.20740
H          0.70940       -3.46210       -1.47030
H          1.90220       -3.81000       -0.19650
H          4.73070       -1.71080        0.02430
H          6.09470       -0.65600        0.20380
H          5.58720        1.61700        0.36660
H         -1.57450        0.80520       -1.71860
H         -3.16140        2.69270       -1.75120
H         -2.85840        4.60770       -0.19880
H         -0.94270        4.62650        1.38310
H          0.66490        2.73270        1.40460
H         -3.45630       -0.94230        1.95380
H         -2.67690       -3.30230        1.67690
H         -4.40480       -3.09240        1.34990
H         -3.27120       -3.29050       -0.00240
H         -3.94040       -1.01890       -1.06930
H         -5.16730       -0.82060        0.19810
H         -3.94300        0.43780       -0.04300
