# Supplementary material for: Data science enabled discovery of a highly soluble 2,2′-bipyrimidine anolyte for application in a flow battery
Source: Chem Sci. 2023 Nov 2;14(47):13734–42. doi: 10.1039/d3sc04084d (PMC10699568; doi:10.1039/d3sc04084d)
Supplement: SC-014-D3SC04084D-s002 [file SC-014-D3SC04084D-s002.zip › Solubility Modeling XYZ/4z_33.xyz]

49
4aA_8_2_22_33.log
C         -0.53010        0.61400        0.08920
N          0.02710        1.82630       -0.02810
C          1.35190        1.88560       -0.02680
N          2.18480        0.85450        0.10980
C          1.66160       -0.37070        0.21070
C          0.26850       -0.53830        0.17610
C         -0.33260       -1.91060        0.18950
C         -2.01250        0.57610        0.13630
C          2.61650       -1.54660        0.26380
C          2.00110        3.24600       -0.18090
N          3.36020        3.19750       -0.19410
N          1.25580        4.28310       -0.30570
C         -2.74790        1.45380       -0.66860
C         -4.13800        1.43560       -0.64010
C         -4.83240        0.55750        0.20160
C         -4.08980       -0.29870        1.02160
C         -2.69780       -0.29550        0.98950
O         -0.17530       -2.72290        1.07560
O         -1.05610       -2.13480       -0.90520
C         -1.74210       -3.39580       -0.95360
C          4.00520       -1.16010        0.78160
C          2.67030       -2.22200       -1.12810
C          3.20500       -1.32740       -2.24560
C          3.99340       -0.73500        2.24920
C         -6.33860        0.52850        0.20950
H          2.19150       -2.27920        0.95840
H          3.89650        4.05080       -0.16880
H          3.82020        2.32510        0.02240
H          1.83150        5.12130       -0.40410
H         -2.22050        2.14330       -1.32020
H         -4.69560        2.11590       -1.27850
H         -4.60600       -0.97120        1.70120
H         -2.15080       -0.95430        1.65910
H         -1.02250       -4.21510       -0.91370
H         -2.43560       -3.46920       -0.11310
H         -2.27970       -3.39870       -1.89840
H          4.65590       -2.03370        0.65700
H          4.42520       -0.35800        0.16750
H          3.29840       -3.11480       -1.03310
H          1.66810       -2.57860       -1.39820
H          3.20880       -1.86850       -3.19540
H          2.58720       -0.43260       -2.37370
H          4.22930       -1.00160       -2.04310
H          5.00360       -0.50630        2.59960
H          3.37790        0.15800        2.39570
H          3.58950       -1.53230        2.88190
H         -6.72070        0.10710        1.14190
H         -6.75210        1.53240        0.08470
H         -6.71400       -0.08740       -0.61450
