# Supplementary material for: Data science enabled discovery of a highly soluble 2,2′-bipyrimidine anolyte for application in a flow battery
Source: Chem Sci. 2023 Nov 2;14(47):13734–42. doi: 10.1039/d3sc04084d (PMC10699568; doi:10.1039/d3sc04084d)
Supplement: SC-014-D3SC04084D-s002 [file SC-014-D3SC04084D-s002.zip › Solubility Modeling XYZ/4z_27.xyz]

49
4aA_8_2_22_27.log
C         -0.58110        0.60550        0.02970
N         -0.15740        1.87260       -0.04870
C          1.15630        2.08800       -0.06450
N          2.10250        1.15910       -0.00350
C          1.71040       -0.11860        0.05480
C          0.34700       -0.44730        0.06640
C         -0.09710       -1.87820        0.08740
C         -2.04980        0.40360        0.08030
C          2.81610       -1.15050        0.03120
C          1.59000        3.53690       -0.15150
N          0.55890        4.40170       -0.36130
N          2.83730        3.81980       -0.05430
C         -2.87990        1.22150       -0.69470
C         -4.26000        1.05120       -0.66580
C         -4.85080        0.07550        0.14630
C         -4.01540       -0.72080        0.93750
C         -2.63260       -0.56540        0.90510
O          0.11700       -2.64810        0.99870
O         -0.75960       -2.19930       -1.02080
C         -1.32010       -3.52200       -1.05370
C          3.82700       -0.88680        1.15720
C          3.46310       -1.13840       -1.36830
C          4.52260       -2.22300       -1.55590
C          3.18300       -0.87090        2.54290
C         -6.34410       -0.12300        0.15470
H          2.37600       -2.13990        0.19690
H         -0.38480        4.05940       -0.25040
H          0.71820        5.39400       -0.27470
H          2.97700        4.82920       -0.12670
H         -2.43430        1.98470       -1.32510
H         -4.89050        1.68710       -1.28140
H         -4.45260       -1.46700        1.59530
H         -2.01530       -1.18080        1.55400
H         -0.52940       -4.26670       -0.95520
H         -2.04030       -3.63420       -0.24030
H         -1.81310       -3.60550       -2.01900
H          4.58950       -1.67110        1.12220
H          4.33280        0.06580        0.96100
H          2.67280       -1.27220       -2.11760
H          3.89880       -0.14730       -1.54160
H          4.85960       -2.25150       -2.59560
H          5.40040       -2.04640       -0.92890
H          4.12010       -3.21040       -1.30520
H          3.93750       -0.74610        3.32400
H          2.46420       -0.05020        2.63950
H          2.64870       -1.80760        2.73300
H         -6.68600       -0.50500        1.11940
H         -6.86750        0.81250       -0.05600
H         -6.63760       -0.84750       -0.61230
