# Supplementary material for: Data science enabled discovery of a highly soluble 2,2′-bipyrimidine anolyte for application in a flow battery
Source: Chem Sci. 2023 Nov 2;14(47):13734–42. doi: 10.1039/d3sc04084d (PMC10699568; doi:10.1039/d3sc04084d)
Supplement: SC-014-D3SC04084D-s002 [file SC-014-D3SC04084D-s002.zip › Solubility Modeling XYZ/4v_146.xyz]

45
4x_2ndGen
C         -0.87850        0.82850        1.04030
C         -1.58700       -0.39930        1.03370
N         -2.92450       -0.46790        1.27210
C         -3.57310        0.69390        1.54570
N         -2.98860        1.92100        1.56700
C         -1.65610        1.98260        1.30630
C          0.59610        0.88820        0.74560
C         -1.10800        3.40760        1.29010
C         -0.97550       -1.73000        0.76150
C         -1.10130       -2.21620       -0.54600
C         -0.51230       -3.41420       -0.93440
C          0.22830       -4.16520       -0.02740
C          0.35550       -3.69020        1.28600
C         -0.23970       -2.49510        1.70500
O          1.25070        1.74800        1.56850
O          1.16800        0.14090       -0.05210
C          2.66140        1.94130        1.49410
C         -5.02890        0.61300        1.80190
N         -5.75280       -0.18350        1.13570
N         -5.44930        1.44340        2.82190
O          0.78710       -5.33840       -0.49710
C          1.55600       -6.14410        0.38940
O         -0.01940       -2.22380        3.04660
C         -0.67270       -1.16940        3.73680
C          3.04880        2.88180        0.34190
H         -0.57070        3.61650        2.21550
H         -0.42650        3.55670        0.45200
H         -1.89940        4.15270        1.19090
H         -1.65280       -1.64820       -1.28180
H         -0.62580       -3.75630       -1.95280
H          0.91770       -4.25620        2.01390
H          3.17940        0.98490        1.40490
H          2.98630        2.38080        2.43720
H         -6.72320       -0.16060        1.41450
H         -4.79370        2.04920        3.29420
H         -6.41940        1.46440        3.10170
H          2.42600       -5.60510        0.76740
H          0.95770       -6.49520        1.23160
H          1.91890       -7.02180       -0.14530
H         -0.46490       -1.27320        4.80150
H         -0.29510       -0.19270        3.44000
H         -1.75570       -1.20980        3.62190
H          4.12420        3.05970        0.33410
H          2.77690        2.46120       -0.62650
H          2.55260        3.84780        0.43950
