# Supplementary material for: Data science enabled discovery of a highly soluble 2,2′-bipyrimidine anolyte for application in a flow battery
Source: Chem Sci. 2023 Nov 2;14(47):13734–42. doi: 10.1039/d3sc04084d (PMC10699568; doi:10.1039/d3sc04084d)
Supplement: SC-014-D3SC04084D-s002 [file SC-014-D3SC04084D-s002.zip › Solubility Modeling XYZ/4e_2.xyz]

44
4e
O         -0.56130        0.88370        1.26100
C         -0.06960        0.14660        0.40250
O         -0.79640       -0.69800       -0.37400
C         -2.22380       -0.70530       -0.36660
C         -2.82930        0.47100       -1.15210
O         -2.43610        0.37110       -2.51370
C         -2.92090        1.43260       -3.32070
C          1.41070       -0.03880        0.21430
C          2.00610       -0.18090       -1.06350
C          1.23020       -0.14560       -2.37840
N          3.34750       -0.32220       -1.23200
C          4.12200       -0.29800       -0.11620
C          5.58170       -0.46320       -0.29860
N          6.32950        0.36130        0.51880
N          6.03100       -1.27580       -1.15880
N          3.65080       -0.15630        1.15070
C          2.30740       -0.01860        1.31150
C          1.89800        0.09670        2.74180
C          1.25090       -0.99570        3.33460
C          0.84670       -0.95620        4.66600
C          1.08330        0.18320        5.42700
C          1.71860        1.28180        4.85380
C          2.13320        1.25920        3.51330
C          2.78480        2.51480        2.91200
F          2.28740        2.79790        1.70720
F          2.60260        3.59240        3.67830
F          4.09860        2.31760        2.80400
H         -2.63430       -1.65240       -0.71710
H         -2.56100       -0.64060        0.66940
H         -3.91690        0.44380       -1.06740
H         -2.49670        1.41960       -0.72660
H         -2.54420        2.39730       -2.97720
H         -2.58550        1.29050       -4.34800
H         -4.01160        1.46320       -3.32610
H          0.48230        0.64800       -2.37080
H          1.87920        0.03910       -3.23640
H          0.72400       -1.09660       -2.54550
H          5.87700        0.97720        1.17910
H          7.33830        0.35280        0.47420
H          7.03990       -1.28590       -1.20160
H          1.06080       -1.88880        2.75660
H          0.35100       -1.80860        5.10670
H          0.77070        0.21760        6.46030
H          1.88280        2.15540        5.46740
