# Supplementary material for: Data science enabled discovery of a highly soluble 2,2′-bipyrimidine anolyte for application in a flow battery
Source: Chem Sci. 2023 Nov 2;14(47):13734–42. doi: 10.1039/d3sc04084d (PMC10699568; doi:10.1039/d3sc04084d)
Supplement: SC-014-D3SC04084D-s002 [file SC-014-D3SC04084D-s002.zip › Solubility Modeling XYZ/4v_27.xyz]

45
4x_2ndGen
C         -1.03930        1.05620        1.52510
C         -1.63240       -0.21850        1.31640
N         -2.97940       -0.40470        1.35850
C         -3.75990        0.68320        1.58870
N         -3.29320        1.94560        1.76830
C         -1.94610        2.12330        1.73940
C          0.45240        1.27980        1.49530
C         -1.52170        3.56800        1.99160
C         -0.88830       -1.47210        0.99130
C         -0.89490       -2.52930        1.90780
C         -0.18270       -3.69880        1.65880
C          0.55650       -3.84010        0.47630
C          0.55690       -2.78980       -0.44230
C         -0.15830       -1.60280       -0.20390
O          1.13930        0.24730        2.04020
O          0.98640        2.32600        1.11860
C          2.55870        0.25370        2.10880
C         -5.22800        0.49220        1.60940
N         -5.99320        1.35340        1.08480
N         -5.61860       -0.65830        2.26580
O          1.29730       -4.95850        0.14530
C          1.33800       -6.05560        1.05150
O         -0.18850       -0.53970       -1.09040
C          0.58260       -0.59740       -2.28500
C          3.04060       -1.11020        2.61310
H         -2.35150        4.19480        2.32340
H         -0.75550        3.61650        2.76600
H         -1.12110        4.00940        1.07870
H         -1.44850       -2.43990        2.83150
H         -0.21360       -4.48370        2.39910
H          1.12800       -2.91620       -1.34970
H          2.98250        0.45230        1.12290
H          2.89480        1.04550        2.77980
H         -6.97130        1.12030        1.17840
H         -4.93030       -1.28810        2.65240
H         -6.59700       -0.88930        2.36110
H          1.96610       -6.84310        0.63530
H          1.76620       -5.76520        2.01210
H          0.34500       -6.47710        1.21430
H          0.25910       -1.41480       -2.93110
H          0.45430        0.33190       -2.83980
H          1.64630       -0.70820       -2.06890
H          4.12840       -1.13730        2.67650
H          2.64350       -1.32760        3.60510
H          2.72650       -1.91140        1.94290
