# Supplementary material for: Data science enabled discovery of a highly soluble 2,2′-bipyrimidine anolyte for application in a flow battery
Source: Chem Sci. 2023 Nov 2;14(47):13734–42. doi: 10.1039/d3sc04084d (PMC10699568; doi:10.1039/d3sc04084d)
Supplement: SC-014-D3SC04084D-s002 [file SC-014-D3SC04084D-s002.zip › Solubility Modeling XYZ/4v_33.xyz]

45
4x_2ndGen
C         -1.06000        1.16970        0.86970
C         -1.57900       -0.13730        1.06830
N         -2.85350       -0.35340        1.49210
C         -3.64080        0.73320        1.70080
N         -3.24510        2.02110        1.52420
C         -1.96750        2.23020        1.11040
C          0.35350        1.42520        0.41120
C         -1.61020        3.70780        0.97010
C         -0.83630       -1.40370        0.79930
C         -0.47720       -1.72110       -0.51490
C          0.24020       -2.87850       -0.80200
C          0.61750       -3.75190        0.22750
C          0.25870       -3.43620        1.53850
C         -0.46340       -2.26870        1.84350
O          1.23610        0.55810        0.96300
O          0.68970        2.38180       -0.29130
C          2.62560        0.62620        0.67350
C         -5.01810        0.48870        2.18590
N         -5.24580       -0.42530        3.03150
N         -5.95680        1.31570        1.60130
O          1.33230       -4.91950        0.04040
C          1.73090       -5.28440       -1.27660
O         -0.82090       -1.90670        3.13130
C         -0.45220       -2.74020        4.22430
C          3.32670       -0.57760        1.31110
H         -2.37720        4.36380        1.38600
H         -0.68000        3.93210        1.49310
H         -1.48870        3.96940       -0.08140
H         -0.75260       -1.06020       -1.32420
H          0.49630       -3.07910       -1.83120
H          0.56020       -4.11750        2.31980
H          2.78670        0.61770       -0.40580
H          3.04130        1.55630        1.06370
H         -6.22370       -0.50620        3.27040
H         -5.67590        2.02150        0.93580
H         -6.93480        1.23300        1.83880
H          2.28230       -6.22380       -1.23850
H          0.86890       -5.43400       -1.92850
H          2.38810       -4.53370       -1.71800
H          0.63150       -2.83580        4.30650
H         -0.81510       -2.29740        5.15170
H         -0.89560       -3.73330        4.13760
H          4.39730       -0.55460        1.10800
H          3.19280       -0.58520        2.39330
H          2.93350       -1.51590        0.91790
