# Supplementary material for: Data science enabled discovery of a highly soluble 2,2′-bipyrimidine anolyte for application in a flow battery
Source: Chem Sci. 2023 Nov 2;14(47):13734–42. doi: 10.1039/d3sc04084d (PMC10699568; doi:10.1039/d3sc04084d)
Supplement: SC-014-D3SC04084D-s002 [file SC-014-D3SC04084D-s002.zip › Solubility Modeling XYZ/4x_22.xyz]

37
4y_8_2_22_22.log
C          0.21310       -0.54770        0.00340
N         -0.73590       -1.49100       -0.08370
C         -2.00270       -1.09180       -0.11250
N         -2.43100        0.16890       -0.07550
C         -1.50940        1.12620        0.02970
C         -0.14230        0.80070        0.08860
C          0.87780        1.86730        0.34660
C          1.62090       -1.01730       -0.01000
C         -1.97770        2.56030        0.09970
C         -3.04460       -2.18820       -0.19680
N         -2.51510       -3.43300       -0.35150
N         -4.28650       -1.87100       -0.14310
C          2.60260       -0.33040       -0.73360
C          3.91570       -0.79480       -0.74590
C          4.25740       -1.94360       -0.03190
C          3.27960       -2.63610        0.68380
C          1.96370       -2.18090        0.68760
O          1.54050        1.93320        1.35770
O          0.95040        2.74210       -0.65440
C          1.87080        3.83150       -0.46930
C         -3.47380        2.71920        0.34220
H         -1.40900        3.07230        0.88540
H         -1.68910        3.04880       -0.83870
H         -1.51960       -3.55280       -0.23270
H         -3.10890       -4.24260       -0.25400
H         -4.86790       -2.70820       -0.21010
H          2.33960        0.55030       -1.31410
H          4.66900       -0.26330       -1.31800
H          5.28190       -2.30190       -0.03840
H          3.54200       -3.53140        1.23800
H          1.19580       -2.71580        1.23770
H          1.59140        4.40570        0.41540
H          2.88470        3.44410       -0.35570
H          1.78720        4.43840       -1.36720
H         -3.77510        2.23130        1.27290
H         -4.05380        2.27750       -0.47030
H         -3.72330        3.78040        0.41040
