# Supplementary material for: Data science enabled discovery of a highly soluble 2,2′-bipyrimidine anolyte for application in a flow battery
Source: Chem Sci. 2023 Nov 2;14(47):13734–42. doi: 10.1039/d3sc04084d (PMC10699568; doi:10.1039/d3sc04084d)
Supplement: SC-014-D3SC04084D-s002 [file SC-014-D3SC04084D-s002.zip › Solubility Modeling XYZ/4aF_24.xyz]

38
VS_19_Trunc
C          0.03230       -1.67370        1.21460
C         -0.57690       -2.56660        0.29980
N         -0.91330       -2.20230       -0.96570
C         -0.64440       -0.92450       -1.33940
N         -0.06360        0.00960       -0.54170
C          0.25120       -0.35740        0.72980
C          0.36680       -2.08990        2.62390
C         -0.89330       -4.02620        0.61560
C         -0.98530       -0.53660       -2.72670
N         -0.80340       -1.34800       -3.68100
N         -1.52420        0.73130       -2.82090
O         -0.29440       -2.90450        3.27290
O          1.54350       -1.57430        3.05220
C          2.05020       -1.87550        4.34450
C          0.83510        0.76110        1.52560
C          2.20330        1.03200        1.34040
C          2.85460        2.00220        2.09680
C          2.15490        2.71620        3.05990
C          0.80070        2.46790        3.25340
C          0.11520        1.51330        2.49490
F          2.92270        0.33320        0.42950
O         -1.23290        1.44450        2.81040
C         -2.17230        0.72670        2.02420
H         -1.73690       -4.08960        1.30330
H         -1.15130       -4.59880       -0.27730
H         -0.03480       -4.51850        1.07350
H         -1.09010       -0.97550       -4.57480
H         -1.62820        1.30800       -1.99840
H         -1.81300        1.10250       -3.71460
H          2.22650       -2.94620        4.45670
H          2.99640       -1.35690        4.49930
H          1.35560       -1.55360        5.12160
H          3.90680        2.19330        1.94430
H          2.65940        3.46440        3.65330
H          0.26910        3.04060        3.99980
H         -2.07930       -0.34930        2.15820
H         -3.17510        0.99550        2.35510
H         -2.10980        0.98540        0.96730
