# Supplementary material for: Data science enabled discovery of a highly soluble 2,2′-bipyrimidine anolyte for application in a flow battery
Source: Chem Sci. 2023 Nov 2;14(47):13734–42. doi: 10.1039/d3sc04084d (PMC10699568; doi:10.1039/d3sc04084d)
Supplement: SC-014-D3SC04084D-s002 [file SC-014-D3SC04084D-s002.zip › Solubility Modeling XYZ/4aF_30.xyz]

38
VS_19_Trunc
C          0.27180       -1.60760        1.20630
C         -0.26630       -2.56420        0.31000
N         -0.72840       -2.23020       -0.92380
C         -0.64040       -0.92460       -1.29140
N         -0.11510        0.06280       -0.52060
C          0.32530       -0.27670        0.72080
C          0.78920       -1.96780        2.57370
C         -0.35100       -4.06030        0.60200
C         -1.11550       -0.54920       -2.64230
N         -0.47620        0.29680       -3.33360
N         -2.29010       -1.18020       -3.00130
O          1.75540       -1.41740        3.10860
O         -0.01540       -2.85040        3.21210
C          0.26620       -3.27090        4.53950
C          0.86900        0.88450        1.48220
C          2.20670        1.24070        1.23180
C          2.82190        2.27170        1.93610
C          2.11600        2.96350        2.91080
C          0.79220        2.62780        3.17150
C          0.14310        1.60600        2.47060
F          2.93100        0.57180        0.30250
O         -1.17810        1.44660        2.85960
C         -2.08480        0.58610        2.18750
H          0.55970       -4.41830        1.08300
H         -1.19600       -4.27030        1.25810
H         -0.48220       -4.65110       -0.30640
H         -0.90850        0.48260       -4.22710
H         -2.72570       -1.84680       -2.38020
H         -2.72320       -0.99240       -3.89410
H          1.24140       -3.75650        4.59780
H          0.25730       -2.42490        5.22830
H         -0.48870       -3.98480        4.86870
H          3.85080        2.52980        1.73200
H          2.59230        3.76040        3.46260
H          0.25590        3.18120        3.92910
H         -3.08280        0.75370        2.59170
H         -2.13880        0.79720        1.11980
H         -1.85300       -0.46370        2.35720
