# Supplementary material for: Data science enabled discovery of a highly soluble 2,2′-bipyrimidine anolyte for application in a flow battery
Source: Chem Sci. 2023 Nov 2;14(47):13734–42. doi: 10.1039/d3sc04084d (PMC10699568; doi:10.1039/d3sc04084d)
Supplement: SC-014-D3SC04084D-s002 [file SC-014-D3SC04084D-s002.zip › Solubility Modeling XYZ/4aF_18.xyz]

38
VS_19_Trunc
C         -0.27080       -1.58860        1.29350
C         -0.81530       -2.48530        0.34210
N         -0.94060       -2.17010       -0.97410
C         -0.51940       -0.93820       -1.36360
N          0.00150        0.00010       -0.53160
C          0.13490       -0.32810        0.78170
C         -0.18010       -1.94330        2.75600
C         -1.29200       -3.89670        0.67530
C         -0.66790       -0.57130       -2.79010
N         -1.02760        0.59760       -3.11640
N         -0.34640       -1.60000       -3.65340
O         -0.98290       -2.68040        3.33430
O          0.94990       -1.47260        3.33600
C          1.23810       -1.73250        4.70220
C          0.64610        0.80450        1.60550
C         -0.31140        1.59220        2.26930
C          0.06760        2.67600        3.05640
C          1.41120        2.99490        3.19690
C          2.37350        2.22300        2.55550
C          2.02390        1.12290        1.76550
F         -1.63140        1.31170        2.14930
O          3.12880        0.46900        1.24120
C          3.03680       -0.72620        0.48100
H         -2.22740       -3.85780        1.23410
H         -1.46600       -4.49910       -0.21820
H         -0.55060       -4.42420        1.27630
H         -1.07500        0.73040       -4.11640
H         -0.39190       -1.46610       -4.65330
H         -0.07290       -2.50400       -3.29580
H          1.32670       -2.80390        4.88710
H          2.18200       -1.26100        4.97570
H          0.45760       -1.33070        5.34990
H         -0.68190        3.27180        3.55660
H          1.70810        3.83640        3.80540
H          3.41520        2.48030        2.68360
H          4.04590       -1.08410        0.27840
H          2.52470       -1.52160        1.02120
H          2.56540       -0.55820       -0.48600
