# Supplementary material for: Data science enabled discovery of a highly soluble 2,2′-bipyrimidine anolyte for application in a flow battery
Source: Chem Sci. 2023 Nov 2;14(47):13734–42. doi: 10.1039/d3sc04084d (PMC10699568; doi:10.1039/d3sc04084d)
Supplement: SC-014-D3SC04084D-s002 [file SC-014-D3SC04084D-s002.zip › Solubility Modeling XYZ/4i_13.xyz]

50
4i
O         -0.53270       -3.47380       -0.34360
C         -0.11600       -2.44360        0.19220
O          0.88220       -2.42830        1.10750
C          1.58960       -3.61340        1.44240
C         -0.75230       -1.08960        0.00930
C         -2.14550       -0.94330       -0.19860
C         -3.13420       -2.10640       -0.20110
N         -2.73480        0.26680       -0.38830
C         -1.93010        1.36080       -0.37890
C         -2.57610        2.68090       -0.55750
N         -1.85180        3.53760       -1.36270
N         -3.69680        2.92250       -0.02110
N         -0.58470        1.33050       -0.19160
C         -0.00230        0.11520       -0.00950
C          1.48490        0.20160        0.11090
C          2.31240       -0.10320       -0.98770
C          1.72520       -0.47980       -2.34360
C          3.70240       -0.04450       -0.85670
C          4.29970        0.30800        0.36130
O          5.66330        0.39090        0.57880
C          6.58740       -0.01100       -0.43310
C          6.67870       -1.54530       -0.55760
C          7.70490       -1.99640       -1.60520
C          3.47590        0.61390        1.44240
C          2.08420        0.56340        1.33330
C          1.24370        0.88310        2.56420
H          2.35490       -3.38820        2.18510
H          0.91920       -4.36500        1.86150
H          2.08180       -4.03600        0.56530
H         -3.01580       -2.70120       -1.10720
H         -2.97340       -2.75330        0.66190
H         -4.17210       -1.77080       -0.15990
H         -2.19850        4.46250       -1.57300
H         -0.96150        3.25350       -1.74550
H         -4.04180        3.84840       -0.22970
H          2.47140       -0.44830       -3.13860
H          1.29110       -1.47910       -2.30930
H          0.93470        0.21710       -2.62410
H          4.30960       -0.27790       -1.71790
H          6.35840        0.46220       -1.38920
H          7.56260        0.37920       -0.14000
H          6.94700       -1.96930        0.41080
H          5.70700       -1.96750       -0.81290
H          7.74930       -3.08430       -1.66280
H          7.44740       -1.62290       -2.59680
H          8.70500       -1.63710       -1.36050
H          3.92980        0.88870        2.38390
H          0.67260        1.79860        2.40770
H          0.53160        0.07950        2.75550
H          1.85120        1.00030        3.46250
