# Supplementary material for: Data science enabled discovery of a highly soluble 2,2′-bipyrimidine anolyte for application in a flow battery
Source: Chem Sci. 2023 Nov 2;14(47):13734–42. doi: 10.1039/d3sc04084d (PMC10699568; doi:10.1039/d3sc04084d)
Supplement: SC-014-D3SC04084D-s002 [file SC-014-D3SC04084D-s002.zip › Solubility Modeling XYZ/4y_3.xyz]

43
4z_8_2_22_3.log
C         -0.03120       -0.74650        0.08050
N          0.96250       -1.64110        0.01500
C          2.20870       -1.17680       -0.03320
N          2.56910        0.10200       -0.00280
C          1.59690        1.01730        0.03260
C          0.24860        0.62550        0.06220
C         -0.83810        1.65830        0.03080
C         -1.40760       -1.29130        0.18790
C          2.02510        2.46830        0.05790
C          3.30410       -2.21980       -0.12460
N          2.83560       -3.49530       -0.19390
N          4.52810       -1.83650       -0.15840
C         -1.77370       -2.39460       -0.59200
C         -3.05920       -2.92000       -0.49780
C         -3.98060       -2.36150        0.39080
C         -3.61230       -1.27620        1.18460
C         -2.33100       -0.73820        1.08120
O         -1.01200        2.48480        0.90070
O         -1.55520        1.56970       -1.08580
C         -2.65830        2.49560       -1.23850
C         -3.88380        1.99840       -0.49880
C          3.22420        2.72330       -0.85680
C          2.34100        2.86410        1.50870
H          1.18530        3.07990       -0.28680
H          1.85420       -3.66410       -0.02910
H          3.47720       -4.27010       -0.12350
H          5.14900       -2.64520       -0.22130
H         -1.04880       -2.82610       -1.27530
H         -3.34250       -3.76610       -1.11530
H         -4.98090       -2.77550        0.46720
H         -4.32100       -0.84580        1.88490
H         -2.04530        0.09650        1.71610
H         -2.33750        3.47750       -0.88570
H         -2.82460        2.53210       -2.31490
H         -4.72020        2.67550       -0.69090
H         -4.15830        0.99710       -0.84100
H         -3.70530        1.96560        0.57900
H          3.45440        3.79220       -0.86440
H          4.10320        2.18020       -0.50170
H          3.01720        2.40740       -1.88340
H          1.46880        2.72890        2.15350
H          3.16310        2.25160        1.89330
H          2.64530        3.91390        1.54870
