# Supplementary material for: Data science enabled discovery of a highly soluble 2,2′-bipyrimidine anolyte for application in a flow battery
Source: Chem Sci. 2023 Nov 2;14(47):13734–42. doi: 10.1039/d3sc04084d (PMC10699568; doi:10.1039/d3sc04084d)
Supplement: SC-014-D3SC04084D-s002 [file SC-014-D3SC04084D-s002.zip › Solubility Modeling XYZ/4u_11.xyz]

38
4w_8_2_22_11.log
C          0.47040       -0.26770        0.00250
N          1.15040       -1.41910        0.08570
C          2.47500       -1.34680        0.07530
N          3.20300       -0.23080        0.01290
C          2.55020        0.93130       -0.09400
C          1.15040        0.95370       -0.12480
C          0.42890        2.23530       -0.40410
C         -1.00480       -0.36330        0.06840
C          3.38150        2.17750       -0.19460
C          3.25400       -2.64440        0.15220
N          4.59810       -2.47960        0.01650
N          2.61560       -3.74690        0.30410
C         -1.65530       -1.44180       -0.53390
C         -3.04230       -1.56590       -0.48970
C         -3.79530       -0.60260        0.19020
C         -3.15140        0.47250        0.82030
C         -1.77360        0.58980        0.75490
O         -0.24920        2.42570       -1.38910
O          0.64290        3.14660        0.54340
C          0.03170        4.43030        0.32770
O         -5.14470       -0.62900        0.29940
C         -5.84210       -1.70560       -0.31420
H          2.97870        2.86950       -0.93830
H          3.39080        2.69720        0.76800
H          4.40310        1.90970       -0.46270
H          5.21760       -3.25460        0.19750
H          4.97650       -1.54410        0.04660
H          3.26950       -4.53100        0.33780
H         -1.06700       -2.19030       -1.05500
H         -3.51690       -2.40620       -0.98090
H         -3.75070        1.19670        1.36160
H         -1.29250        1.41460        1.27450
H          0.31890        5.03650        1.18310
H          0.40400        4.86660       -0.60040
H         -1.05290        4.32020        0.27690
H         -5.67640       -1.71130       -1.39620
H         -5.53280       -2.66460        0.11310
H         -6.89670       -1.53500       -0.10640
