# Supplementary material for: Data science enabled discovery of a highly soluble 2,2′-bipyrimidine anolyte for application in a flow battery
Source: Chem Sci. 2023 Nov 2;14(47):13734–42. doi: 10.1039/d3sc04084d (PMC10699568; doi:10.1039/d3sc04084d)
Supplement: SC-014-D3SC04084D-s002 [file SC-014-D3SC04084D-s002.zip › Solubility Modeling XYZ/4r_18.xyz]

37
4t_8_2_22_18.log
C          0.50080        0.45160       -0.01180
N          1.83910        0.44080        0.05190
C          2.45080       -0.73950        0.06450
N          1.85830       -1.93170        0.03030
C          0.52570       -1.94820       -0.05290
C         -0.20780       -0.75130       -0.09010
C         -1.68910       -0.78690       -0.31470
C         -0.15500        1.78240        0.02140
C         -0.14150       -3.29180       -0.12060
C          3.96410       -0.70250        0.12660
N          4.47060        0.55000        0.29390
N          4.61780       -1.80330        0.04540
C          0.42760        2.85120       -0.66900
C         -0.17050        4.10830       -0.64460
C         -1.34300        4.31110        0.08470
C         -1.91570        3.25330        0.79130
C         -1.32640        1.99180        0.75820
O         -2.22580       -0.34300       -1.30560
O         -2.32550       -1.38000        0.69300
C         -3.75890       -1.54270        0.56080
C         -4.08200       -2.75150       -0.29500
H         -0.60190       -3.53020        0.84280
H         -0.93270       -3.30600       -0.87520
H          0.60080       -4.05270       -0.35910
H          5.46170        0.70550        0.18960
H          3.84900        1.33980        0.19720
H          5.62170       -1.62290        0.10030
H          1.34240        2.68550       -1.22920
H          0.27890        4.92980       -1.19300
H         -1.80570        5.29260        0.10760
H         -2.81740        3.41070        1.37390
H         -1.76550        1.18010        1.33270
H         -4.10670       -1.66820        1.58580
H         -4.17410       -0.62270        0.14430
H         -5.16540       -2.89070       -0.33190
H         -3.71740       -2.61620       -1.31610
H         -3.63220       -3.65230        0.13020
