# Supplementary material for: Data science enabled discovery of a highly soluble 2,2′-bipyrimidine anolyte for application in a flow battery
Source: Chem Sci. 2023 Nov 2;14(47):13734–42. doi: 10.1039/d3sc04084d (PMC10699568; doi:10.1039/d3sc04084d)
Supplement: SC-014-D3SC04084D-s002 [file SC-014-D3SC04084D-s002.zip › Solubility Modeling XYZ/4v_54.xyz]

45
4x_2ndGen
C         -1.00280        1.07680        0.82170
C         -1.55510       -0.21070        1.05070
N         -2.83410       -0.38170        1.48280
C         -3.58780        0.73100        1.67860
N         -3.16200        2.00260        1.45920
C         -1.88030        2.16700        1.03810
C          0.41390        1.28430        0.35470
C         -1.48270        3.63010        0.85940
C         -0.85020       -1.50260        0.79970
C         -0.48250       -1.83880       -0.50760
C          0.18670       -3.02800       -0.78100
C          0.50620       -3.91570        0.25570
C          0.14120       -3.58050        1.56020
C         -0.53320       -2.38130        1.85130
O          1.28620        0.43840        0.96460
O          0.76350        2.19540       -0.39970
C          2.68930        0.48880        0.71800
C         -4.98460        0.53300        2.12810
N         -5.67280       -0.42800        1.67510
N         -5.38970        1.45720        3.07060
O          1.16760       -5.11640        0.08180
C          1.56450       -5.50550       -1.22870
O         -0.89770       -2.00280        3.13250
C         -0.59390       -2.85470        4.23140
C          3.37450        1.59490        1.53590
H         -2.22640        4.31700        1.26760
H         -0.54080        3.84000        1.36730
H         -1.36490        3.86320       -0.19910
H         -0.71700       -1.17000       -1.32320
H          0.44950       -3.24280       -1.80570
H          0.39790       -4.27340        2.34720
H          3.11000       -0.47640        1.00060
H          2.89070        0.61300       -0.34740
H         -6.60140       -0.46790        2.07020
H         -6.31750        1.41530        3.46710
H         -4.76620        2.19360        3.36880
H          2.06890       -6.47050       -1.18050
H          0.70450       -5.61550       -1.89110
H          2.26310       -4.78950       -1.66430
H         -1.08270       -3.82510        4.13250
H         -0.95550       -2.39620        5.15170
H          0.48180       -3.00270        4.33740
H          4.45210        1.58370        1.37230
H          3.00900        2.58370        1.25820
H          3.19920        1.45990        2.60360
