# Supplementary material for: Data science enabled discovery of a highly soluble 2,2′-bipyrimidine anolyte for application in a flow battery
Source: Chem Sci. 2023 Nov 2;14(47):13734–42. doi: 10.1039/d3sc04084d (PMC10699568; doi:10.1039/d3sc04084d)
Supplement: SC-014-D3SC04084D-s002 [file SC-014-D3SC04084D-s002.zip › Solubility Modeling XYZ/4j_25.xyz]

58
4j
O          1.62740        1.54820       -1.75190
C          0.54410        0.97190       -1.88340
O          0.15890        0.33950       -3.01680
C          0.96960        0.37280       -4.18270
C         -0.41670        0.74370       -0.74910
C         -1.81860        0.87480       -0.90740
C         -2.50010        1.25030       -2.22130
N         -2.68850        0.71360        0.12410
C         -2.16230        0.43420        1.34520
C         -3.09370        0.28770        2.48680
N         -4.23940       -0.41440        2.16880
N         -2.79240        0.75780        3.62290
N         -0.83500        0.30920        1.60540
C          0.03180        0.45370        0.56570
C          1.45570        0.23220        0.95730
C          2.04460        0.98690        1.97550
C          3.38190        0.80350        2.35340
C          3.97810        1.67400        3.49010
C          3.17430        1.44880        4.79540
C          3.90000        3.17020        3.09600
C          5.46500        1.35240        3.80030
C          4.13120       -0.17090        1.67330
C          3.57400       -0.95120        0.64720
C          4.38550       -2.02190       -0.12690
C          5.86350       -2.13080        0.33580
C          4.39770       -1.67330       -1.63710
C          3.73320       -3.41310        0.06940
C          2.23030       -0.73660        0.31490
H          1.12180        1.39740       -4.52490
H          1.94460       -0.07920       -3.99420
H          0.48630       -0.18480       -4.98480
H         -2.53600        0.38850       -2.88800
H         -3.52470        1.59590       -2.07150
H         -1.96470        2.05580       -2.72480
H         -4.94360       -0.59480        2.86980
H         -4.39150       -0.75100        1.22890
H         -3.49820        0.57930        4.32270
H          1.44640        1.73480        2.47540
H          3.19360        0.40090        5.09880
H          3.58050        2.03250        5.62290
H          2.12790        1.73780        4.69230
H          4.44420        3.36680        2.17100
H          2.87330        3.50560        2.94640
H          4.33020        3.81140        3.86690
H          6.10640        1.52340        2.93440
H          5.85110        1.97970        4.60530
H          5.59870        0.31700        4.11720
H          5.16160       -0.32290        1.94490
H          5.93990       -2.41190        1.38730
H          6.40600       -2.88860       -0.23170
H          6.40140       -1.19130        0.20000
H          3.39640       -1.66440       -2.06920
H          4.83570       -0.68990       -1.81480
H          4.98030       -2.39540       -2.21120
H          2.71300       -3.44900       -0.31390
H          4.29100       -4.19460       -0.44890
H          3.69410       -3.68890        1.12420
H          1.77380       -1.32670       -0.46640
