# Supplementary material for: Data science enabled discovery of a highly soluble 2,2′-bipyrimidine anolyte for application in a flow battery
Source: Chem Sci. 2023 Nov 2;14(47):13734–42. doi: 10.1039/d3sc04084d (PMC10699568; doi:10.1039/d3sc04084d)
Supplement: SC-014-D3SC04084D-s002 [file SC-014-D3SC04084D-s002.zip › Solubility Modeling XYZ/4j_31.xyz]

58
4j
O          1.56750        1.51600       -1.78630
C          0.48270        0.93750       -1.89350
O          0.07710        0.29710       -3.01520
C          0.86470        0.32480       -4.19710
C         -0.45700        0.71720       -0.74010
C         -1.86220        0.84070       -0.87450
C         -2.56910        1.20030       -2.17940
N         -2.71270        0.68610        0.17400
C         -2.16360        0.42150        1.38820
C         -3.07370        0.28240        2.54770
N         -4.22170       -0.42810        2.25730
N         -2.75450        0.76530        3.67340
N         -0.83130        0.30530        1.62590
C          0.01620        0.44320        0.56940
C          1.44770        0.23280        0.93880
C          2.21300       -0.74850        0.30200
C          3.56270       -0.95390        0.62260
C          4.43190       -2.02230       -0.08950
C          4.94980       -3.04920        0.94800
C          5.63990       -1.33830       -0.77770
C          3.66300       -2.81120       -1.18390
C          4.13080       -0.15080        1.62280
C          3.39300        0.83740        2.29310
C          4.00760        1.73110        3.40100
C          3.22670        1.53230        4.72420
C          3.92190        3.21880        2.97760
C          5.49990        1.41500        3.69030
C          2.05030        1.01060        1.93170
H          1.00850        1.34770       -4.54800
H          1.84370       -0.12480       -4.02520
H          0.36640       -0.23800       -4.98630
H         -2.04650        2.00300       -2.70040
H         -2.61340        0.33180       -2.83690
H         -3.59230        1.54310       -2.01440
H         -4.91240       -0.60450        2.97260
H         -4.38890       -0.77490        1.32370
H         -3.44680        0.59080        4.38750
H          1.72930       -1.34520       -0.45580
H          4.12550       -3.54450        1.46330
H          5.55080       -3.82800        0.47620
H          5.57790       -2.58640        1.70990
H          5.31360       -0.59330       -1.50490
H          6.29170       -0.83270       -0.06460
H          6.26000       -2.06060       -1.31080
H          3.28790       -2.15350       -1.96980
H          4.30280       -3.54940       -1.67000
H          2.81350       -3.35630       -0.76990
H          5.16750       -0.31110        1.87100
H          3.25210        0.49090        5.04860
H          3.64670        2.13310        5.53230
H          2.17840        1.81860        4.63300
H          4.44980        3.39650        2.03950
H          2.89240        3.55050        2.83890
H          4.36490        3.87580        3.72760
H          6.12510        1.56710        2.80920
H          5.90100        2.05880        4.47480
H          5.63890        0.38630        4.02610
H          1.45820        1.76760        2.42510
