# Supplementary material for: Data science enabled discovery of a highly soluble 2,2′-bipyrimidine anolyte for application in a flow battery
Source: Chem Sci. 2023 Nov 2;14(47):13734–42. doi: 10.1039/d3sc04084d (PMC10699568; doi:10.1039/d3sc04084d)
Supplement: SC-014-D3SC04084D-s002 [file SC-014-D3SC04084D-s002.zip › Solubility Modeling XYZ/4v_40.xyz]

45
4x_2ndGen
C         -1.06700        1.20260        0.85300
C         -1.58560       -0.11090        1.00330
N         -2.86040       -0.34320        1.41710
C         -3.64550        0.73550        1.67440
N         -3.25450        2.02830        1.53200
C         -1.97640        2.25310        1.12780
C          0.34760        1.47450        0.40800
C         -1.62150        3.73510        1.03620
C         -0.84190       -1.36580        0.68810
C         -0.49110       -1.63850       -0.63800
C          0.22770       -2.78390       -0.96510
C          0.61600       -3.68650        0.02260
C          0.26590       -3.41790        1.35570
C         -0.45890       -2.26290        1.70120
O          1.22870        0.58870        0.93200
O          0.68580        2.45520       -0.25930
C          2.61920        0.66700        0.65010
C         -5.03990        0.49070        2.10750
N         -5.98140        1.21830        1.67580
N         -5.15500       -0.54680        3.01160
O          1.33060       -4.79330       -0.39420
C          1.76330       -5.74560        0.57120
O         -0.81060       -1.94180        3.00170
C         -0.42960       -2.80310        4.06860
C          3.31860       -0.55590        1.25210
H         -2.39120        4.37590        1.47030
H         -0.69340        3.94410        1.56920
H         -1.49710        4.03040       -0.00600
H         -0.77370       -0.95290       -1.42400
H          0.48790       -2.96950       -1.99710
H          0.56470       -4.10880        2.12750
H          2.78420        0.69290       -0.42830
H          3.03270        1.58450        1.07120
H         -6.88160        0.96460        2.05680
H         -4.34120       -1.07270        3.29630
H         -6.05500       -0.79850        3.39410
H          2.30970       -6.54390        0.06920
H          2.43560       -5.29580        1.30340
H          0.91880       -6.20050        1.09110
H         -0.78830       -2.38800        5.01030
H          0.65520       -2.89480        4.14070
H         -0.86840       -3.79580        3.95770
H          4.39000       -0.52600        1.05380
H          3.18080       -0.59780        2.33300
H          2.92750       -1.48170        0.82810
