# Supplementary material for: Data science enabled discovery of a highly soluble 2,2′-bipyrimidine anolyte for application in a flow battery
Source: Chem Sci. 2023 Nov 2;14(47):13734–42. doi: 10.1039/d3sc04084d (PMC10699568; doi:10.1039/d3sc04084d)
Supplement: SC-014-D3SC04084D-s002 [file SC-014-D3SC04084D-s002.zip › Solubility Modeling XYZ/4c_15.xyz]

43
4c
O         -0.04550       -1.87140        1.61350
C          0.30290       -1.17610        0.65630
O         -0.56960       -0.65680       -0.24690
C         -1.97020       -0.93010       -0.20730
C         -2.52730       -0.69640       -1.61960
C         -2.67420       -0.04900        0.84320
C          1.71740       -0.70440        0.43160
C          2.60130       -0.46520        1.51280
C          2.21340       -0.61070        2.98230
N          3.88280       -0.04930        1.33380
C          4.30650        0.13470        0.05630
C          5.69010        0.61700       -0.15480
N          6.60920        0.02140        0.68620
N          5.93970        1.47020       -1.05590
N          3.54300       -0.06710       -1.04830
C          2.26650       -0.49870       -0.86210
C          1.55780       -0.75200       -2.15000
C          1.08420        0.35650       -2.86540
C          0.37630        0.19820       -4.05330
C          0.13120       -1.07790       -4.54690
C          0.59830       -2.19150       -3.85370
C          1.31140       -2.05220       -2.65310
C          1.84290       -3.32320       -1.96920
F          0.95190       -3.73080       -1.06640
F          2.01590       -4.31580       -2.84470
F          3.01150       -3.13310       -1.35600
H         -2.12900       -1.98110        0.04150
H         -3.59970       -0.88960       -1.65710
H         -2.36100        0.32920       -1.95210
H         -2.05150       -1.36050       -2.34180
H         -3.74760       -0.24000        0.85860
H         -2.29680       -0.24530        1.84700
H         -2.52790        1.01160        0.63540
H          2.09400       -1.66350        3.23950
H          2.96310       -0.19050        3.65540
H          1.27510       -0.09450        3.18780
H          6.31210       -0.65260        1.37720
H          7.58970        0.25560        0.62550
H          6.91990        1.70620       -1.11420
H          1.25730        1.35490       -2.48990
H          0.01510        1.06440       -4.58780
H         -0.41850       -1.20530       -5.46770
H          0.39760       -3.17120       -4.26200
