# Supplementary material for: Data science enabled discovery of a highly soluble 2,2′-bipyrimidine anolyte for application in a flow battery
Source: Chem Sci. 2023 Nov 2;14(47):13734–42. doi: 10.1039/d3sc04084d (PMC10699568; doi:10.1039/d3sc04084d)
Supplement: SC-014-D3SC04084D-s002 [file SC-014-D3SC04084D-s002.zip › Solubility Modeling XYZ/4m_10.xyz]

57
4k
O          1.06550       -1.47230       -1.39920
C         -0.05840       -1.30180       -0.92100
O         -0.93040       -2.30830       -0.66300
C         -0.54290       -3.67500       -0.74850
C         -0.07840       -4.23390        0.60590
O          1.14530       -3.62340        0.98980
C          1.64760       -4.09660        2.22940
C         -0.67660        0.05060       -0.69850
C         -0.46770        1.12640       -1.59270
C          0.34970        1.01550       -2.87670
N         -1.00640        2.35820       -1.39180
C         -1.77040        2.53120       -0.28120
C         -2.34860        3.87540       -0.05720
N         -3.64290        3.83850        0.42280
N         -1.67810        4.91400       -0.32920
N         -2.01300        1.57100        0.65030
C         -1.46410        0.34440        0.44330
C         -1.72770       -0.61300        1.56000
C         -2.94270       -1.32260        1.62470
C         -4.03760       -1.11200        0.58500
C         -3.15410       -2.26020        2.63910
C         -2.17110       -2.51180        3.60550
O         -2.28940       -3.43430        4.62820
C         -3.33400       -4.40950        4.60780
C         -3.15050       -5.46810        3.49850
C         -1.81720       -6.22430        3.59100
C         -0.98390       -1.78570        3.55360
C         -0.74610       -0.85420        2.54100
C          0.58530       -0.11200        2.53480
H         -1.46070       -4.20430       -1.00510
H          0.13820       -3.92260       -1.56420
H         -0.84870       -4.05560        1.35820
H          0.03840       -5.31620        0.52870
H          2.57630       -3.57800        2.46650
H          0.94560       -3.91130        3.04320
H          1.86130       -5.16580        2.18960
H          0.06130        0.13020       -3.44410
H          0.21160        1.87680       -3.53300
H          1.41220        0.94480       -2.64250
H         -4.15090        4.69330        0.59900
H         -4.09570        2.95590        0.61230
H         -2.18570        5.76850       -0.15050
H         -3.63500       -1.23870       -0.42050
H         -4.86130       -1.81780        0.69920
H         -4.43610       -0.09940        0.65370
H         -4.09170       -2.79420        2.66070
H         -3.32720       -4.90790        5.57770
H         -4.31200       -3.93140        4.53940
H         -3.96910       -6.18620        3.55780
H         -3.23300       -5.00960        2.51350
H         -1.73730       -6.96950        2.79930
H         -0.96860       -5.54710        3.49150
H         -1.72150       -6.74270        4.54550
H         -0.22600       -1.96880        4.30190
H          1.21330       -0.46090        1.71480
H          0.42550        0.95830        2.40050
H          1.13020       -0.23740        3.47140
