# Supplementary material for: Data science enabled discovery of a highly soluble 2,2′-bipyrimidine anolyte for application in a flow battery
Source: Chem Sci. 2023 Nov 2;14(47):13734–42. doi: 10.1039/d3sc04084d (PMC10699568; doi:10.1039/d3sc04084d)
Supplement: SC-014-D3SC04084D-s002 [file SC-014-D3SC04084D-s002.zip › Solubility Modeling XYZ/4j_19.xyz]

58
4j
O          1.57400        1.59240       -1.73450
C          0.50260        0.99470       -1.86860
O          0.12650        0.36710       -3.00760
C          0.93180        0.43080       -4.17610
C         -0.44870        0.73330       -0.73340
C         -1.85360        0.83590       -0.88510
C         -2.54820        1.21150       -2.19210
N         -2.71580        0.64410        0.14760
C         -2.17900        0.36220        1.36350
C         -3.10270        0.18250        2.50660
N         -4.23410       -0.54080        2.18470
N         -2.80740        0.64620        3.64690
N         -0.84840        0.26300        1.61750
C          0.01110        0.43830        0.57650
C          1.44120        0.24310        0.96020
C          2.01850        1.00170        1.98330
C          3.36310        0.83970        2.35060
C          4.02260        1.67190        3.48070
C          5.20650        2.48840        2.90460
C          4.54800        0.72460        4.58840
C          3.04880        2.67680        4.15360
C          4.12520       -0.11220        1.65650
C          3.58060       -0.89460        0.62650
C          4.41180       -1.93990       -0.16000
C          3.79090       -3.34670        0.02620
C          5.89320       -2.01910        0.29760
C          4.41050       -1.57770       -1.66700
C          2.23130       -0.70410        0.30380
H          1.06080        1.46220       -4.50720
H          1.91680       -0.00250       -3.99630
H          0.45720       -0.12790       -4.98270
H         -2.56820        0.35660       -2.86850
H         -3.57930        1.53320       -2.03470
H         -2.03210        2.03390       -2.68840
H         -4.93150       -0.74440        2.88610
H         -4.38230       -0.87010        1.24160
H         -3.50650        0.44460        4.34720
H          1.39400        1.72710        2.48170
H          4.87750        3.15900        2.10930
H          5.68020        3.10380        3.67100
H          5.98660        1.84980        2.48910
H          3.74320        0.12000        5.00940
H          5.31070        0.03830        4.21910
H          4.99910        1.28080        5.41150
H          2.19740        2.17150        4.61210
H          3.54160        3.24370        4.94510
H          2.66100        3.40560        3.44020
H          5.15980       -0.23230        1.93490
H          2.77010       -3.40140       -0.35350
H          4.36360       -4.11110       -0.50110
H          3.76210       -3.63270        1.07870
H          6.40890       -1.06630        0.16850
H          5.97890       -2.30680        1.34650
H          6.45120       -2.75950       -0.27780
H          4.82620       -0.58340       -1.83740
H          5.00640       -2.28170       -2.24970
H          3.40740       -1.58670       -2.09500
H          1.78260       -1.29590       -0.48070
