# Supplementary material for: Data science enabled discovery of a highly soluble 2,2′-bipyrimidine anolyte for application in a flow battery
Source: Chem Sci. 2023 Nov 2;14(47):13734–42. doi: 10.1039/d3sc04084d (PMC10699568; doi:10.1039/d3sc04084d)
Supplement: SC-014-D3SC04084D-s002 [file SC-014-D3SC04084D-s002.zip › Solubility Modeling XYZ/4v_68.xyz]

45
4x_2ndGen
C         -0.84210        1.03170        1.10580
C         -1.46090       -0.24330        1.14220
N         -2.79810       -0.39060        1.34730
C         -3.53730        0.73600        1.52440
N         -3.03940        1.99970        1.50300
C         -1.70160        2.13960        1.30790
C          0.64300        1.18140        0.92710
C         -1.22820        3.58980        1.37090
C         -0.75730       -1.54070        0.91330
C         -0.16720       -1.78890       -0.33080
C          0.50140       -2.98320       -0.57980
C          0.59850       -3.96280        0.40590
C          0.00930       -3.71980        1.65710
C         -0.66790       -2.51560        1.92370
O          0.95940        2.17750        0.05980
O          1.47010        0.39840        1.40170
C          2.30500        2.43630       -0.33450
C         -4.99590        0.58360        1.72620
N         -5.80480        1.39360        1.18620
N         -5.32380       -0.47050        2.55610
O          1.28020       -5.11680        0.06930
C          1.41310       -6.15320        1.03600
O         -1.25230       -2.22330        3.14500
C         -1.19320       -3.17450        4.20210
C          2.77440        1.46850       -1.43280
H         -0.31360        3.67880        1.95780
H         -1.03380        3.96760        0.36680
H         -1.96750        4.24570        1.83430
H         -0.22610       -1.04750       -1.11480
H          0.94840       -3.14800       -1.54940
H          0.08190       -4.47080        2.42720
H          2.34910        3.45670       -0.71570
H          2.97440        2.39930        0.52670
H         -6.76920        1.19670        1.41230
H         -6.28800       -0.66550        2.78390
H         -4.60340       -1.06520        2.94000
H          1.97420       -6.98050        0.60160
H          1.95870       -5.81140        1.91680
H          0.44060       -6.54040        1.34400
H         -0.16320       -3.38520        4.49360
H         -1.70680       -2.77250        5.07530
H         -1.68840       -4.10750        3.92920
H          3.78630        1.71320       -1.75560
H          2.78070        0.43610       -1.08220
H          2.12490        1.52130       -2.30700
