# Supplementary material for: Data science enabled discovery of a highly soluble 2,2′-bipyrimidine anolyte for application in a flow battery
Source: Chem Sci. 2023 Nov 2;14(47):13734–42. doi: 10.1039/d3sc04084d (PMC10699568; doi:10.1039/d3sc04084d)
Supplement: SC-014-D3SC04084D-s002 [file SC-014-D3SC04084D-s002.zip › Solubility Modeling XYZ/4c_29.xyz]

43
4c
O         -0.67620       -0.07970       -0.83590
C          0.03090       -0.58910        0.03710
O         -0.42810       -1.48030        0.95380
C         -1.80970       -1.82480        1.06170
C         -2.59960       -0.71990        1.79120
C         -1.89590       -3.17000        1.79800
C          1.52570       -0.43360        0.09490
C          2.23770       -0.32240        1.31490
C          1.58130       -0.32840        2.69370
N          3.58640       -0.16000        1.36080
C          4.24670       -0.08570        0.17590
C          5.71250        0.11560        0.22710
N          6.39720       -0.62550       -0.71570
N          6.22330        0.88220        1.09510
N          3.65520       -0.15290       -1.04600
C          2.30760       -0.33400       -1.08260
C          1.77520       -0.44540       -2.47080
C          1.59980        0.73630       -3.20320
C          1.07200        0.71260       -4.49090
C          0.70970       -0.49950       -5.06740
C          0.88000       -1.68480       -4.35660
C          1.40860       -1.68070       -3.05660
C          1.61870       -3.02810       -2.34460
F          2.72910       -3.05050       -1.60680
F          0.57520       -3.26680       -1.55140
F          1.70400       -4.03790       -3.21330
H         -2.22770       -1.96520        0.06310
H         -3.64920       -0.99480        1.89910
H         -2.19880       -0.53710        2.78900
H         -2.56730        0.22210        1.24340
H         -1.36160       -3.94940        1.25340
H         -2.93120       -3.49610        1.90160
H         -1.46460       -3.10780        2.79810
H          1.32050       -1.34660        2.98380
H          2.23770        0.07810        3.46530
H          0.67410        0.27650        2.69910
H          7.40490       -0.58620       -0.76870
H          5.89810       -1.21020       -1.37060
H          7.23090        0.92320        1.04020
H          1.86810        1.68720       -2.76560
H          0.94130        1.63370       -5.03950
H          0.29930       -0.52210       -6.06620
H          0.59380       -2.61230       -4.83060
