# Supplementary material for: Data science enabled discovery of a highly soluble 2,2′-bipyrimidine anolyte for application in a flow battery
Source: Chem Sci. 2023 Nov 2;14(47):13734–42. doi: 10.1039/d3sc04084d (PMC10699568; doi:10.1039/d3sc04084d)
Supplement: SC-014-D3SC04084D-s002 [file SC-014-D3SC04084D-s002.zip › Solubility Modeling XYZ/4aE_12.xyz]

43
VS_15_Trunc
C         -0.72730       -1.28750        1.45830
C         -1.69490       -1.98110        0.69070
N         -1.71240       -1.94960       -0.66800
C         -0.75340       -1.21420       -1.28740
N          0.21760       -0.51200       -0.64680
C          0.22010       -0.53660        0.71300
C         -0.73490       -1.32900        2.96530
C         -2.79170       -2.85820        1.28980
C         -0.75480       -1.20580       -2.76790
N         -1.02550       -2.26030       -3.41370
N         -0.47390        0.03450       -3.30620
O         -1.75630       -1.45020        3.64580
O          0.51870       -1.33890        3.49040
C          1.28130        0.33300        1.29840
C          0.76370       -1.41710        4.89460
C          0.98530        1.55950        1.92770
C          2.01780        2.32300        2.48360
C          3.33720        1.87980        2.42490
C          3.63610        0.67030        1.80420
C          2.61470       -0.09480        1.24470
C          2.16360       -0.83890        5.15170
C         -0.43740        2.10120        1.99250
C          0.63870       -2.86900        5.39630
H         -3.30180       -3.46100        0.53610
H         -2.37650       -3.54940        2.02400
H         -3.54370       -2.24050        1.78120
H         -1.01170       -2.12380       -4.41420
H         -0.46250        0.17090       -4.30670
H         -0.26540        0.81950       -2.70590
H          0.04380       -0.79080        5.42490
H          1.80040        3.26580        2.96430
H          4.12730        2.47460        2.85890
H          4.65810        0.32420        1.75790
H          2.86150       -1.03480        0.77230
H          2.41290       -0.86770        6.21280
H          2.93240       -1.39440        4.61290
H          2.22120        0.20200        4.83190
H         -0.97060        1.90800        1.06110
H         -0.99110        1.63470        2.80720
H         -0.44840        3.18270        2.13410
H          1.33560       -3.53000        4.87960
H          0.84860       -2.93360        6.46430
H         -0.36680       -3.26050        5.24050
