# Supplementary material for: Data science enabled discovery of a highly soluble 2,2′-bipyrimidine anolyte for application in a flow battery
Source: Chem Sci. 2023 Nov 2;14(47):13734–42. doi: 10.1039/d3sc04084d (PMC10699568; doi:10.1039/d3sc04084d)
Supplement: SC-014-D3SC04084D-s002 [file SC-014-D3SC04084D-s002.zip › Solubility Modeling XYZ/4v_97.xyz]

45
4x_2ndGen
C         -0.99660        1.04530        1.24270
C         -1.62350       -0.22060        1.10590
N         -2.96580       -0.38510        1.25260
C         -3.70090        0.71120        1.57370
N         -3.19210        1.95750        1.76170
C         -1.85290        2.11670        1.59240
C          0.48930        1.23460        1.08920
C         -1.38020        3.55460        1.78930
C         -0.91170       -1.49380        0.80040
C         -0.97070       -1.94050       -0.52590
C         -0.26080       -3.05960       -0.94640
C          0.53650       -3.76850       -0.05370
C          0.59000       -3.33900        1.28020
C         -0.12950       -2.22710        1.73120
O          0.99450        0.53220        0.04190
O          1.15310        2.02860        1.76010
C          2.38230        0.54830       -0.28260
C         -5.15540        0.51760        1.77010
N         -5.59060       -0.52410        2.34260
N         -5.91700        1.54360        1.24680
O          1.22160       -4.85770       -0.55700
C          2.06110       -5.61060        0.31160
O          0.02740       -1.99390        3.08840
C         -0.80450       -1.09860        3.81160
C          3.18060       -0.41810        0.60650
H         -0.81850        3.64320        2.71960
H         -0.73770        3.86740        0.96570
H         -2.20970        4.26270        1.83510
H         -1.55680       -1.39610       -1.25270
H         -0.32090       -3.36920       -1.97970
H          1.19040       -3.87700        1.99870
H          2.48460        0.24180       -1.32370
H          2.78620        1.56000       -0.21720
H         -6.59850       -0.54920        2.40140
H         -5.47530        2.33930        0.80900
H         -6.92490        1.51720        1.30370
H          2.52540       -6.42120       -0.24990
H          2.86140       -4.99590        0.72650
H          1.49270       -6.05850        1.12820
H         -1.86340       -1.26650        3.61440
H         -0.65100       -1.26950        4.87680
H         -0.54460       -0.05870        3.62330
H          4.23370       -0.42040        0.32570
H          3.11900       -0.13760        1.65830
H          2.80930       -1.43850        0.50920
