# Supplementary material for: Data science enabled discovery of a highly soluble 2,2′-bipyrimidine anolyte for application in a flow battery
Source: Chem Sci. 2023 Nov 2;14(47):13734–42. doi: 10.1039/d3sc04084d (PMC10699568; doi:10.1039/d3sc04084d)
Supplement: SC-014-D3SC04084D-s002 [file SC-014-D3SC04084D-s002.zip › Solubility Modeling XYZ/4v_83.xyz]

45
4x_2ndGen
C         -0.93540        0.76540        1.66850
C         -1.66030       -0.43030        1.43100
N         -3.00960       -0.43320        1.25490
C         -3.65560        0.76140        1.30930
N         -3.05150        1.95890        1.52380
C         -1.70590        1.95350        1.71480
C          0.54810        0.75310        1.91510
C         -1.13170        3.33530        2.01880
C         -1.05250       -1.78850        1.30110
C         -1.37470       -2.77570        2.23870
C         -0.81470       -4.04700        2.15950
C          0.08110       -4.36790        1.14190
C          0.40510       -3.38320        0.19500
C         -0.15490       -2.09450        0.26160
O          1.18420        1.75020        1.25650
O          1.13300       -0.14670        2.52420
C          2.59990        1.87350        1.29820
C         -5.11950        0.76930        1.08760
N         -5.65930        1.69280        0.41080
N         -5.77040       -0.27850        1.70830
O          0.58820       -5.65340        1.14360
C          1.50920       -6.03910        0.12910
O          0.12320       -1.09390       -0.65470
C          1.08180       -1.32230       -1.68120
C          3.02660        3.09380        0.47670
H         -0.41600        3.29060        2.84020
H         -0.62570        3.73600        1.14010
H         -1.90460        4.04890        2.31010
H         -2.06170       -2.55440        3.04300
H         -1.07870       -4.78930        2.89880
H          1.09370       -3.62310       -0.59920
H          2.93480        1.98430        2.33070
H          3.06450        0.97230        0.89470
H         -6.66260        1.59820        0.34530
H         -5.25040       -0.97090        2.22790
H         -6.77400       -0.37110        1.64430
H          1.80350       -7.07670        0.28600
H          1.06290       -5.96960       -0.86400
H          2.41490       -5.43150        0.15880
H          0.76650       -2.12240       -2.35240
H          1.19130       -0.41610       -2.27680
H          2.06160       -1.56410       -1.26660
H          4.11010        3.21190        0.49380
H          2.71920        2.99520       -0.56490
H          2.58580        4.00940        0.87250
