# Supplementary material for: Data science enabled discovery of a highly soluble 2,2′-bipyrimidine anolyte for application in a flow battery
Source: Chem Sci. 2023 Nov 2;14(47):13734–42. doi: 10.1039/d3sc04084d (PMC10699568; doi:10.1039/d3sc04084d)
Supplement: SC-014-D3SC04084D-s002 [file SC-014-D3SC04084D-s002.zip › Solubility Modeling XYZ/4b_3.xyz]

40
4b
O         -0.21320        0.54780       -1.34900
C          0.25150       -0.23370       -0.51570
O         -0.48940       -1.16740        0.13740
C         -1.90720       -1.23410        0.01020
C         -2.60420       -0.20830        0.91760
C          1.72110       -0.36550       -0.21890
C          2.70270       -0.20410       -1.22590
C          2.38020        0.06880       -2.69270
N          4.03400       -0.31020       -0.97320
C          4.40670       -0.57470        0.30610
C          5.85510       -0.72320        0.57480
N          6.25090       -0.14620        1.76530
N          6.60450       -1.30670       -0.26200
N          3.54600       -0.73850        1.34510
C          2.21570       -0.62660        1.08510
C          1.37040       -0.73840        2.31010
C          0.75600        0.42340        2.79630
C         -0.04820        0.39070        3.93190
C         -0.25300       -0.81140        4.59960
C          0.34360       -1.97810        4.12840
C          1.15830       -1.96340        2.98580
C          1.75110       -3.28630        2.47500
F          1.16010       -4.34850        3.02640
F          1.62370       -3.40560        1.15270
F          3.04450       -3.33730        2.79290
H         -2.21180       -1.10340       -1.02960
H         -2.22040       -2.23720        0.29990
H         -3.68770       -0.29730        0.83970
H         -2.33280       -0.36080        1.96260
H         -2.33560        0.81300        0.64670
H          3.25110       -0.05100       -3.33980
H          1.61520       -0.61850       -3.05520
H          2.01530        1.08890       -2.81590
H          7.21930       -0.16800        2.05080
H          5.57480        0.29510        2.37190
H          7.57240       -1.32970        0.02520
H          0.90390        1.36530        2.28770
H         -0.51300        1.29650        4.29220
H         -0.87760       -0.84100        5.48020
H          0.16100       -2.89820        4.66380
