# Supplementary material for: Data science enabled discovery of a highly soluble 2,2′-bipyrimidine anolyte for application in a flow battery
Source: Chem Sci. 2023 Nov 2;14(47):13734–42. doi: 10.1039/d3sc04084d (PMC10699568; doi:10.1039/d3sc04084d)
Supplement: SC-014-D3SC04084D-s002 [file SC-014-D3SC04084D-s002.zip › Solubility Modeling XYZ/4v_109.xyz]

45
4x_2ndGen
C         -0.98050        1.05570        1.31620
C         -1.58440       -0.22490        1.19970
N         -2.93110       -0.40250        1.27170
C         -3.69840        0.69550        1.49410
N         -3.21800        1.95670        1.65130
C         -1.87310        2.12890        1.55750
C          0.51210        1.26620        1.24660
C         -1.43790        3.58420        1.70990
C         -0.84650       -1.50240        0.98950
C         -0.81720       -1.99820       -0.32060
C         -0.07630       -3.12650       -0.65520
C          0.66840       -3.79590        0.32260
C          0.63050       -3.31580        1.63060
C         -0.12190       -2.19450        1.99520
O          1.10950        0.46340        0.33430
O          1.11170        2.14670        1.86870
C          2.51070        0.51910        0.10160
C         -5.15960        0.48860        1.61050
N         -5.61600       -0.53150        2.20500
N         -5.90070        1.47660        0.99290
O          1.44780       -4.91220        0.08750
C          1.53100       -5.43200       -1.23510
O         -0.05350       -1.91120        3.35020
C         -0.92630       -0.98700        3.98290
C          2.90400       -0.59430       -0.87450
H         -0.92870        3.72870        2.66300
H         -0.75900        3.87150        0.90640
H         -2.28110        4.27680        1.67830
H         -1.35830       -1.48490       -1.10280
H         -0.08170       -3.45700       -1.68270
H          1.19460       -3.83820        2.39040
H          3.05340        0.39530        1.04020
H          2.77950        1.49290       -0.31040
H         -6.62520       -0.56960        2.20340
H         -6.90970        1.43710        0.98960
H         -5.44300        2.25770        0.54510
H          2.18780       -6.30170       -1.23960
H          0.55470       -5.75390       -1.60070
H          1.94910       -4.69920       -1.92710
H         -1.97170       -1.16680        3.73180
H         -0.83540       -1.10960        5.06190
H         -0.65630        0.04420        3.76340
H          3.97370       -0.56710       -1.08190
H          2.37770       -0.49220       -1.82410
H          2.67040       -1.57760       -0.46500
