# Supplementary material for: Data science enabled discovery of a highly soluble 2,2′-bipyrimidine anolyte for application in a flow battery
Source: Chem Sci. 2023 Nov 2;14(47):13734–42. doi: 10.1039/d3sc04084d (PMC10699568; doi:10.1039/d3sc04084d)
Supplement: SC-014-D3SC04084D-s002 [file SC-014-D3SC04084D-s002.zip › Solubility Modeling XYZ/4a_10.xyz]

37
4a
O         -0.33150       -1.65810       -0.95860
C          0.14900       -0.78510       -0.23120
O         -0.57330       -0.09350        0.68250
C         -1.97810       -0.27090        0.79380
C          1.62140       -0.46970       -0.16220
C          2.60600       -1.46740       -0.36670
C          2.29020       -2.93780       -0.62920
N          3.93830       -1.20280       -0.31830
C          4.31110        0.07670       -0.05360
C          5.75870        0.38430       -0.00960
N          6.50290       -0.58680        0.63060
N          6.19880        1.46400       -0.50250
N          3.44990        1.10840        0.14150
C          2.11840        0.83890        0.07450
C          1.27920        2.06150        0.23390
C          1.10180        2.57060        1.52770
C          0.29820        3.68310        1.75960
C         -0.34250        4.30680        0.69520
C         -0.17340        3.81990       -0.59820
C          0.63120        2.69840       -0.85170
C          0.81880        2.24810       -2.31040
F          0.61370        3.25230       -3.16550
F          2.04050        1.77130       -2.55140
F         -0.07070        1.29540       -2.58580
H         -2.47910       -0.01880       -0.14200
H         -2.22390       -1.30140        1.05370
H         -2.37110        0.37990        1.57480
H          1.56560       -3.31320        0.09400
H          1.87760       -3.06290       -1.63070
H          3.17430       -3.57380       -0.55540
H          6.05960       -1.42030        0.98930
H          7.50140       -0.48200        0.73890
H          7.19760        1.56730       -0.39570
H          1.58480        2.09100        2.36710
H          0.17000        4.05850        2.76420
H         -0.96740        5.17000        0.87090
H         -0.67820        4.32740       -1.40730
