# Supplementary material for: Data science enabled discovery of a highly soluble 2,2′-bipyrimidine anolyte for application in a flow battery
Source: Chem Sci. 2023 Nov 2;14(47):13734–42. doi: 10.1039/d3sc04084d (PMC10699568; doi:10.1039/d3sc04084d)
Supplement: SC-014-D3SC04084D-s002 [file SC-014-D3SC04084D-s002.zip › Solubility Modeling XYZ/4v_121.xyz]

45
4x_2ndGen
C         -0.96240        0.89590        0.90860
C         -1.59990       -0.36370        1.03200
N         -2.91920       -0.48240        1.34140
C         -3.61820        0.66260        1.55670
N         -3.10210        1.91630        1.45630
C         -1.78800        2.02570        1.12650
C          0.49140        1.00620        0.54060
C         -1.31600        3.47020        0.98200
C         -0.92370       -1.67710        0.83690
C         -1.11740       -2.29980       -0.40280
C         -0.47230       -3.48790       -0.72920
C          0.40010       -4.09020        0.18450
C          0.59090       -3.47850        1.42230
C         -0.05970       -2.29330        1.78060
O          1.14010        1.93210        1.29290
O          1.06060        0.24240       -0.24330
C          2.55020        2.12280        1.20590
C         -5.05450        0.52690        1.88910
N         -5.76230       -0.35570        1.32140
N         -5.47420        1.41210        2.86220
O          1.09380       -5.26230       -0.04860
C          0.93300       -5.92510       -1.29820
O          0.24220       -1.87800        3.06810
C         -0.46430       -0.83600        3.72430
C          3.31610        1.06960        2.02300
H         -2.14880        4.16600        0.86470
H         -0.75240        3.77330        1.86470
H         -0.67800        3.58900        0.10580
H         -1.76690       -1.84580       -1.13780
H         -0.65490       -3.92000       -1.70140
H          1.25670       -3.94660        2.13370
H          2.87840        2.12050        0.16510
H          2.77690        3.11380        1.59910
H         -6.71900       -0.36100        1.64460
H         -4.83260        2.08610        3.25470
H         -6.43050        1.40490        3.18660
H          1.54880       -6.82430       -1.31060
H         -0.10180       -6.23170       -1.45820
H          1.25260       -5.29480       -2.12950
H         -0.19250       -0.84670        4.77950
H         -1.54450       -0.97340        3.67560
H         -0.18910        0.14540        3.34300
H          4.38890        1.25920        1.98790
H          3.00970        1.08510        3.06940
H          3.14610        0.06300        1.63980
