# Supplementary material for: Data science enabled discovery of a highly soluble 2,2′-bipyrimidine anolyte for application in a flow battery
Source: Chem Sci. 2023 Nov 2;14(47):13734–42. doi: 10.1039/d3sc04084d (PMC10699568; doi:10.1039/d3sc04084d)
Supplement: SC-014-D3SC04084D-s002 [file SC-014-D3SC04084D-s002.zip › Solubility Modeling XYZ/4v_135.xyz]

45
4x_2ndGen
C         -0.76860        0.79840        1.45370
C         -1.48890       -0.40680        1.26040
N         -2.83630       -0.48350        1.42900
C         -3.49360        0.66070        1.75460
N         -2.90030        1.86880        1.93870
C         -1.55210        1.93360        1.77830
C          0.72450        0.85990        1.27390
C         -0.99100        3.34400        1.94300
C         -0.86970       -1.72350        0.94490
C         -0.36400       -2.44800        2.03140
C          0.23190       -3.69310        1.86160
C          0.34110       -4.25360        0.58390
C         -0.15310       -3.53250       -0.50180
C         -0.74960       -2.27540       -0.35820
O          1.32710        1.63380        2.21350
O          1.34470        0.17860        0.45350
C          2.74100        1.81430        2.25250
C         -4.95900        0.58680        1.95010
N         -5.51370        1.23870        2.88250
N         -5.59360       -0.20860        1.01640
O          0.91210       -5.48220        0.31230
C          1.43310       -6.25640        1.38730
O         -1.14670       -1.72500       -1.56730
C         -1.70410       -0.42450       -1.67910
C          3.21320        2.84840        1.21800
H         -0.25030        3.56410        1.17360
H         -1.76630        4.10820        1.86340
H         -0.51910        3.45190        2.91990
H         -0.43680       -2.04150        3.03030
H          0.60130       -4.20810        2.73540
H         -0.06300       -3.95990       -1.49060
H          3.00350        2.16410        3.25100
H          3.25720        0.86300        2.11330
H         -6.51660        1.12160        2.90240
H         -5.06190       -0.69350        0.30790
H         -6.59670       -0.32360        1.03530
H          1.84110       -7.18800        0.99540
H          2.24040       -5.73350        1.90240
H          0.65580       -6.51420        2.10830
H         -1.85320       -0.20220       -2.73550
H         -1.03780        0.34320       -1.28740
H         -2.68190       -0.35810       -1.20430
H          2.71830        3.80840        1.36790
H          4.28780        3.01210        1.29900
H          3.00530        2.51910        0.19960
