# Supplementary material for: Data science enabled discovery of a highly soluble 2,2′-bipyrimidine anolyte for application in a flow battery
Source: Chem Sci. 2023 Nov 2;14(47):13734–42. doi: 10.1039/d3sc04084d (PMC10699568; doi:10.1039/d3sc04084d)
Supplement: SC-014-D3SC04084D-s002 [file SC-014-D3SC04084D-s002.zip › Solubility Modeling XYZ/4s_8.xyz]

40
4u_8_2_22_8.log
C          0.71830        0.56570       -0.05270
N          2.04090        0.65800        0.12830
C          2.73500       -0.47350        0.11240
N          2.23660       -1.70030       -0.04740
C          0.92060       -1.81700       -0.25280
C          0.10940       -0.67570       -0.28310
C         -1.33820       -0.78990       -0.65550
C         -0.05520        1.83020        0.02380
C          0.37500       -3.20030       -0.45800
C          4.23680       -0.38330        0.29110
N          4.84610       -1.59630        0.39510
N          4.78810        0.77350        0.35110
C         -1.28770        1.87660        0.68500
C         -1.99970        3.07120        0.75690
C         -1.48590        4.22610        0.16620
C         -0.25170        4.18650       -0.48460
C          0.46680        2.99520       -0.54830
O         -1.80650       -0.30110       -1.66060
O         -2.01930       -1.51100        0.22990
C         -3.43280       -1.75020       -0.03720
C         -4.22940       -0.52530        0.37810
C         -3.79070       -2.99690        0.74610
H         -0.12180       -3.54290        0.45480
H         -0.36450       -3.22360       -1.26260
H          1.19230       -3.88100       -0.69460
H          5.85240       -1.65240        0.35410
H          4.31180       -2.42480        0.17710
H          5.79860        0.67740        0.46640
H         -1.68140        0.98660        1.17020
H         -2.95100        3.10020        1.27860
H         -2.04290        5.15610        0.21830
H          0.15140        5.08420       -0.94190
H          1.42910        2.95530       -1.04870
H         -3.53150       -1.92450       -1.11220
H         -5.29230       -0.70010        0.19190
H         -4.09210       -0.33200        1.44680
H         -3.91970        0.35610       -0.18910
H         -4.83860       -3.25130        0.56890
H         -3.65030       -2.82710        1.81770
H         -3.16920       -3.84050        0.43610
