# Supplementary material for: Data science enabled discovery of a highly soluble 2,2′-bipyrimidine anolyte for application in a flow battery
Source: Chem Sci. 2023 Nov 2;14(47):13734–42. doi: 10.1039/d3sc04084d (PMC10699568; doi:10.1039/d3sc04084d)
Supplement: SC-014-D3SC04084D-s002 [file SC-014-D3SC04084D-s002.zip › Solubility Modeling XYZ/4d_5.xyz]

46
4d
O         -0.48130       -0.15000        1.54970
C          0.07320       -0.16410        0.44790
O         -0.60070       -0.08240       -0.72260
C         -2.02300       -0.07920       -0.76550
C         -2.51450       -0.15790       -2.22470
C         -2.03340        1.03550       -3.07260
C         -4.04550       -0.29360       -2.27850
C          1.57060       -0.15140        0.25790
C          2.43540        0.44630        1.20840
C          1.95740        1.16460        2.46810
N          3.78690        0.45860        1.06500
C          4.30260       -0.13370       -0.04240
C          5.77290       -0.09490       -0.21100
N          6.29650       -1.27520       -0.70050
N          6.42660        0.94020        0.11050
N          3.56540       -0.73360       -1.01290
C          2.21470       -0.75660       -0.85510
C          1.52790       -1.50260       -1.94950
C          1.38210       -0.86080       -3.18710
C          0.70640       -1.47080       -4.23990
C          0.16530       -2.73990       -4.07060
C          0.30690       -3.39750       -2.85160
C          0.98260       -2.79780       -1.77780
C          1.14760       -3.60440       -0.47880
F          2.29570       -3.34890        0.14930
F          0.14080       -3.30930        0.34230
F          1.11070       -4.91850       -0.70990
H         -2.39970       -0.93860       -0.20760
H         -2.40620        0.82040       -0.28110
H         -2.09840       -1.06590       -2.66430
H         -2.41220        1.98040       -2.68130
H         -0.94520        1.09930       -3.09400
H         -2.36950        0.94560       -4.10620
H         -4.53940        0.58060       -1.85220
H         -4.39680       -0.40520       -3.30500
H         -4.38420       -1.16920       -1.72330
H          1.17130        1.88170        2.22970
H          1.56550        0.44570        3.18810
H          2.75740        1.72030        2.96090
H          7.29110       -1.37740       -0.84220
H          5.69030       -2.04940       -0.93090
H          7.42100        0.83850       -0.03380
H          1.78490        0.13170       -3.33090
H          0.59790       -0.95700       -5.18360
H         -0.36140       -3.21620       -4.88430
H         -0.11840       -4.38520       -2.74880
