# Supplementary material for: Data science enabled discovery of a highly soluble 2,2′-bipyrimidine anolyte for application in a flow battery
Source: Chem Sci. 2023 Nov 2;14(47):13734–42. doi: 10.1039/d3sc04084d (PMC10699568; doi:10.1039/d3sc04084d)
Supplement: SC-014-D3SC04084D-s002 [file SC-014-D3SC04084D-s002.zip › Solubility Modeling XYZ/4y_11.xyz]

43
4z_8_2_22_11.log
C         -0.12330       -0.88630        0.08810
N          0.87840       -1.76290       -0.04440
C          2.11200       -1.27220       -0.08130
N          2.44830        0.01280        0.00670
C          1.46690        0.91430        0.11480
C          0.13100        0.49370        0.15320
C         -0.97160        1.50460        0.23570
C         -1.49100       -1.46100        0.17130
C          1.88050        2.36660        0.20340
C          3.25830       -2.25140       -0.23160
N          4.46590       -1.64810       -0.40900
N          3.01010       -3.50980       -0.20840
C         -2.43830       -0.95900        1.07130
C         -3.70980       -1.52420        1.13660
C         -4.04590       -2.58920        0.30050
C         -3.10160       -3.09810       -0.59210
C         -1.82580       -2.54300       -0.65040
O         -1.10010        2.28590        1.15430
O         -1.77450        1.44120       -0.82200
C         -2.91790        2.32870       -0.83040
C         -2.52320        3.70970       -1.31510
C          3.03710        2.68380       -0.74650
C          2.25470        2.68730        1.65870
H          1.02080        2.98550       -0.07240
H          5.31050       -2.19760       -0.36190
H          4.53330       -0.65240       -0.25400
H          3.87410       -4.04280       -0.32190
H         -2.18010       -0.14500        1.74350
H         -4.43470       -1.13610        1.84470
H         -5.03860       -3.02530        0.34910
H         -3.35820       -3.92840       -1.24200
H         -1.08310       -2.93560       -1.33750
H         -3.62220        1.84750       -1.50920
H         -3.34120        2.35470        0.17620
H         -2.08250        3.65280       -2.31340
H         -1.80560        4.17100       -0.63280
H         -3.41150        4.34460       -1.36500
H          3.25610        3.75430       -0.70710
H          3.93750        2.13570       -0.45740
H          2.79020        2.41960       -1.77870
H          1.41200        2.50750        2.33120
H          3.09820        2.06470        1.97470
H          2.55080        3.73680        1.74220
