# Supplementary material for: Data science enabled discovery of a highly soluble 2,2′-bipyrimidine anolyte for application in a flow battery
Source: Chem Sci. 2023 Nov 2;14(47):13734–42. doi: 10.1039/d3sc04084d (PMC10699568; doi:10.1039/d3sc04084d)
Supplement: SC-014-D3SC04084D-s002 [file SC-014-D3SC04084D-s002.zip › Solubility Modeling XYZ/4b_41.xyz]

40
4b
O         -0.71910       -1.42400        0.59020
C         -0.01180       -0.70390       -0.11970
O         -0.50460        0.20280       -0.99600
C         -1.90290        0.32000       -1.22560
C         -2.15390        1.39280       -2.28970
C          1.48530       -0.61940        0.01110
C          2.34540       -0.45850       -1.10400
C          1.86630       -0.36790       -2.55100
N          3.69820       -0.40820       -0.98170
C          4.21720       -0.54370        0.26620
C          5.68990       -0.47810        0.40040
N          6.19600       -1.39390        1.30180
N          6.36010        0.33950       -0.29570
N          3.48170       -0.71080        1.39640
C          2.12880       -0.75700        1.26680
C          1.42310       -0.90750        2.57300
C          0.73830        0.20200        3.08640
C          0.06330        0.13130        4.30170
C          0.06180       -1.05690        5.02380
C          0.73080       -2.17270        4.52680
C          1.41680       -2.11910        3.30380
C          2.09780       -3.39080        2.77330
F          1.84590       -3.57940        1.47710
F          3.41510       -3.28820        2.94910
F          1.69120       -4.48610        3.41870
H         -2.30810       -0.63640       -1.56000
H         -2.41170        0.58820       -0.29830
H         -1.77470        2.36350       -1.96880
H         -1.66710        1.13590       -3.23120
H         -3.22070        1.50100       -2.48580
H          1.46980        0.62670       -2.75680
H          2.66980       -0.55790       -3.26510
H          1.08490       -1.10130       -2.75180
H          5.57710       -2.00570        1.81440
H          7.19010       -1.45780        1.46760
H          7.35400        0.27710       -0.12800
H          0.73100        1.13300        2.53760
H         -0.45750        0.99730        4.68280
H         -0.46120       -1.11570        5.96690
H          0.70670       -3.08380        5.10640
