# Supplementary material for: Data science enabled discovery of a highly soluble 2,2′-bipyrimidine anolyte for application in a flow battery
Source: Chem Sci. 2023 Nov 2;14(47):13734–42. doi: 10.1039/d3sc04084d (PMC10699568; doi:10.1039/d3sc04084d)
Supplement: SC-014-D3SC04084D-s002 [file SC-014-D3SC04084D-s002.zip › Solubility Modeling XYZ/4h_8.xyz]

43
4h
O          1.08680       -3.00540       -0.68920
C         -0.11970       -2.78990       -0.54590
O         -1.06480       -3.75870       -0.58600
C         -0.72180       -5.10310       -0.89090
C         -0.68470       -1.45540       -0.13860
C         -1.91500       -0.95660       -0.63400
C         -2.78860       -1.68650       -1.65120
N         -2.41330        0.25370       -0.26720
C         -1.67370        0.99770        0.59600
C         -2.20610        2.32540        0.97710
N         -2.01640        2.62580        2.31160
N         -2.79300        3.04950        0.12080
N         -0.47070        0.62400        1.10590
C          0.01590       -0.59180        0.73980
C          1.32070       -0.91510        1.39160
C          2.52920       -0.42810        0.85350
C          2.54440        0.43860       -0.40020
C          3.74650       -0.75050        1.45960
C          3.78310       -1.55210        2.59940
C          5.11170       -1.90860        3.24140
C          2.59200       -2.04350        3.13110
C          1.36480       -1.73350        2.53860
C          0.09090       -2.28500        3.16870
H         -1.61770       -5.72370       -0.88250
H         -0.26690       -5.17650       -1.87980
H         -0.02290       -5.50510       -0.15600
H         -2.18270       -2.13210       -2.44070
H         -3.35810       -2.47730       -1.16230
H         -3.50100       -1.01800       -2.13830
H         -1.53160        1.98130        2.91950
H         -2.35210        3.49740        2.69560
H         -3.12640        3.92200        0.50480
H          2.04760        1.39050       -0.21020
H          3.55630        0.63980       -0.75420
H          2.00580       -0.05720       -1.20860
H          4.67120       -0.37770        1.04250
H          5.38200       -1.17200        3.99830
H          5.06790       -2.89270        3.70980
H          5.90670       -1.95300        2.49580
H          2.62180       -2.66980        4.01140
H          0.27660       -2.74970        4.13790
H         -0.63160       -1.48380        3.32770
H         -0.37230       -3.02130        2.51160
