# Supplementary material for: Data science enabled discovery of a highly soluble 2,2′-bipyrimidine anolyte for application in a flow battery
Source: Chem Sci. 2023 Nov 2;14(47):13734–42. doi: 10.1039/d3sc04084d (PMC10699568; doi:10.1039/d3sc04084d)
Supplement: SC-014-D3SC04084D-s002 [file SC-014-D3SC04084D-s002.zip › Solubility Modeling XYZ/4w_14.xyz]

31
4aD_8_2_22_14.log
C         -0.18860       -1.50770        0.15260
N          1.14490       -1.59650        0.08990
C          1.83710       -0.46030       -0.00160
N          1.33310        0.76430       -0.03370
C          0.00040        0.88770        0.03100
C         -0.81500       -0.25400        0.12480
C         -2.30050       -0.13350        0.23650
C         -0.93900       -2.80360        0.27170
C          3.34450       -0.60540       -0.06480
N          3.76220       -1.89730       -0.16780
N          4.07360        0.45000       -0.04470
O         -2.86970        0.58490        1.03060
O         -2.93220       -0.91470       -0.63790
C         -4.36710       -0.91150       -0.56240
C         -0.54200        2.26130       -0.03480
C          0.20570        3.28510       -0.86460
C          0.25050        3.37490        0.62050
H         -1.78470       -2.72110        0.95750
H         -1.33460       -3.09670       -0.70500
H         -0.25640       -3.57730        0.62290
H          4.74080       -2.11470       -0.05680
H          3.08810       -2.63300       -0.01250
H          5.06250        0.19740       -0.08940
H         -4.69970       -1.61010       -1.32610
H         -4.68750       -1.23870        0.42800
H         -4.74800        0.09090       -0.76220
H         -1.61900        2.35020       -0.00090
H          1.09610        2.92890       -1.37060
H         -0.40260        3.99710       -1.41020
H         -0.32400        4.14980        1.11440
H          1.17050        3.07530        1.11040
